# Supplementary material for: Structure of the reduced microsporidian proteasome bound by PI31-like peptides in dormant spores
Source: Nat Commun. 2022 Nov 15;13:6962. doi: 10.1038/s41467-022-34691-x (PMC9666519; doi:10.1038/s41467-022-34691-x)
Supplement: Supplementary file 4 — Supplementary Data 1 [file 41467_2022_34691_MOESM4_ESM.xlsx]

## Sheet: Sheet1
Mass spectrometry data for proteasome samples derived from dormant spores. As the available Vairimorpha necatrix genome is not yet annotated, potential identities for hits were defined via a pblast against yeast proteomes. Proteins with no pblast hit above a cut-off E-value of 0.05 were considered not-identifiable (N.I.). Proteasome CP subunits are highlighted in green, and incorrectly identified…
Density-Verified Proteasome Subunit	Top Yeast Hit	Yeast Accession	BLAST E-value	Identification Exp. q-value	Coverage [%]	# PSMs	# Unique Peptides	Sequence
PSA2	PSA2	P23639	3.09e-33	0	88	108	23	MFLDTHKQLTLFTSEGKLDQCDNALKAATQGSLSVGCVSEDGVVLASLKESNNLVILSEYKKIYQISPNLGITYSGCQPDFRIQYNLSLKISEEYTDIYSTNIPIRLFVEQFSRQIQEYTIKKGYRPFGTLLLIVGDNKMYRVDPSGSYTSLQVGTIGREYTESGRLLERRKGMLDDNISTCVECIREYCGRSVKSEDIDIGVYRGKEFRVYSKEEVQEVFDSINKI
PSA5	PSA5	P32379	3.44e-52	0	85	92	17	MSIVSRQNANTYSAEGRLYQVEYAMQAMNLGTSSIGIKTKDYVLLASEKKIISKLQNPSSVKKHYRVYDHIALGFSGISADVKTIVDKSRNFAINHEYLYDENCKVERLLEHLADLSLNFDKKEADEKIFSRPFGASLLIIGYDTEPRLFSLDPSGSYLEYHAKAIGSGSEVIENMLEQEFDPNVDINSGLKNILNMLSKVMKDKINNFNVEITAITKNECKILTPEEIEQFLE
PSA7	PSA7	P21242	1.45e-24	0	81	79	16	MAILDVDTVYTNTGDILQIGYAQKAADNGNTAICMKNKKGLIMIAEKPIESKLYVSEKNFRIKKVNNSIFQISSGIETDLVYINENLKNNLISEKHSNDMDVSHESVRNQIVNIIHQFTRYSGVRPIGINLLTCSKYKNEYKILQTDCTGKSLFFKSSVIGKGSRIVKTELEKLNLENMEIRDLVENGIRILYKSYDPLKDKPFDIEIGIMCEETNGEFVRLEKNQYSEIIEKYKDFSVDGEE
PSB3	PSB3	P25451	1.86e-42	0	76	54	15	MSDISQHYGGSLLAMIGKSSVAFLSDKRLGSGPISVSKNFTKIYSLTPRLFFGFTGLVSDGEMLFKKIRKNYNLFVQDNNKDMEPSELSNMISYILYQKRLQPYYVSVIVCGMTLDKKPYASSMDCIGAMKETSEFVTSGTASKNLMGLSEALFYPEMEDEDLFTTSVQTFLNSSDRDTFGGMGFECLLINPEGYKRREFVGRCD
PSB5	PSB5	P30656	1.38e-81	0	71	46	10	MEKLFTGNIMEIQNTKVDSAFMKNKIVPYKGTTTLAFIFQGGMVIAVDSRASAGSYIASQNVHKVIRVNKHLIGTMAGGASDCYFWEKKMGLYAKLYELKNNKRISVSAASMYLSNCVYSYKGQGLSLGSMVCGYDGDKPVIYYVDDAGQRLSGNLFSVGSGSTIAYGVLNESYRFDLTKEEALNLGKKAIWHATHRDAYSGGNVNLYFMDKNGWEHLGTFDVDKFEQ
	N.I.			0	70	33	19	MNILFLLSLSLATNPDQQDQEITNTSNKKSDENATESNLNQPPNDSSVNPPTELSDNNFANEQKEEARNGEPNLLGNNPEVIVEGVVILNADQKVFEQAVSLSPQSSKNQQTGEQQAVDVSGEKQSRTDKTPNENIESGASEPGKQTGSSQIPAGEQTGSSQSVTGEQTKDSQSVTANDPPQKEKQGETKQTSPGAIDQAAVNANEEEVSCLESSQRAPATDPPKKEEQGEIEQTSSGAIDQAAVNAKKEEGSGSESSSKSDASNPAPENADKGNPNTTSGQTIQENPTKETEGSNPGVTEKELKDATGETVNPDNSQQETNPSDVHVISDSGESSASKAVHENLTSKSEGNNPSSSLASGEPNPPINSGGPTSSINGGGPNPPKKNLEPSKNDDNKQP…
PSA3	PSA3	P23638	2.12e-41	0	68	54	17	MSSNTFTEEGRLLQTEYAIKNVSKGGTIIGLVCKDGVILLGINKTELLDEREKIYKINPKVYVSVSGLFGDAMLLKKYGQVKAQDFLYEFDYDCDIDRICNFISEKKQLFTQYNSTRPFGFSFIYAGMKNNKFKLCSTDPSGTINEWKGVCFGENEDAINNGLRNDFPDEEMDMERGLFEIFKILSKVTECSAKDHKKYEILYFKNEESRFLEFEEIENILLRIEEEKNKK
	N.I.			0	68	360	94	MRKNLYLVLIVRILGRILKSDRRGNSLKRSSLRSHPIITSDTVHDDPDHVDVDLRNKNKGNRKNQHTGTVIHVRKKSVHGHHHHHHHFPPSPPEEHVRREVISPEVSPHTGLTDEEVEKALKETPNTSAPMVYSSMKEVKPGVNPELDKTLTVQKMMEEFRNFLPKVGDATNEVLKDAGEILERAPNGDISAPYVDRNGNPTGFSYGEEAEHYIKKAAPLIATVEPLEHPLEQVNKNIDETIVGPVPSAEHTAQYEFEDLVGHGVPPEKAAKLAERIEQSITNEKAERTRLANALKDNAKESFEAANHQDLLAEIEQEKIDDANKMIETMNEETIKQTIFPQLHPIHMNEEELGFLRQLGNQLTPKEIGRRMFEAFELSKEGGGSPEDAMKAAARTGYL…
PSB7	PSB7	P30657	9.73e-27	0	66	39	13	MKNFVIGSGVISLRYKNGVITCTDTQASYGNLCKFNDVRRIFRLSSNTLISLSGEISDIQFLMNELNKLNESDPVKMSSRGYLNLVQGILYNKRSRVEPLNVSVSIVGVNDDDFLVSCVNHLGNFYEDNIVCTGLSNMIALPFLRTCNVLDLERDEAISLVEKAMTVMCYRSCRSSNRIQIGVVEKGLVDISDPYVLNTDWQVGHNEEEIVL
PSA4	PSA7	P21242	6.17e-24	0	64	56	14	MEYENALGIFSPDGRLIQVEYAQQASEQGSLVVFSSDTNEICLSIETKTHNKMLIDQNKLLPVDKDLNIWYTFSGIKPDSYKVLNEARLICRNYKIKTGTNISFDELAYELSLYKQKFTLDSSMRPFGIRSILLQVKDMAKIYVLEPDGNYSEYKCGAVGQKSVSVCEYLEKCEEEDIIFRSVSGLGTVVQSDKNKVMSHVISKDEIRRVEDETVSQIISTVSVK
	RL40B	P0CH09	8.33e-48	0	61	5	2	MQIFVKTLTGKTITLEVDPSDSIENVKAKIQDKEGIPPDQQRLIFAGKQLEDGRTLNDYNIQKESTLHLVLRLRGGY
PSB4	PSB4	P22141	8.02e-26	0	59	37	13	MESSVALKGNDFVIIGTDSSVKNSYLVLKREEDKFYNINNKVVFTYLGDQGDAFRTSSFINEKLIYEEIQNNVEITPKVTANVIQKTLYDNLRSHPKNCYFLVGGLSQDGPELYSVDLYGSLHENDFMAVGISTYFCYGVLDKEYHKNITKEDGIKIIQKCFYVLKQRCSVDISNIEIKIVSKEGVETINKVL
	N.I.			0	58	30	18	MNILFLLSLSLASKTARRQAKKEAAGKRSKSIKTVAPSKDKQLTTGSSVNPSTDLPDITSDNKPKEEQQKKETRNSAQRGPVSNSEVKAEDAVKDKIFVIDQNGKIYSEKVSNTPKNIENQPTGDQSAGNVNVEKQSTANEKPVGTNVPGVKELGEQTEFSQSVTAPDSSTNKEQGETKQTSSGAINQAADNAKKEEVSGSESSQNVTAPDSSTNKEQGENNQTSSGAIDKAADNAKKEEVSGSEFSSKNDASNPAVGNADKDKPITTCGRTTQEDPTEEIKGSNSDVTEKELKDATVEAVNPDNGLQETKSLDVSTISDKNKSSESNADEKNLTSKNEENKSLSPSANGGPIPPINDGGPNPPKKNPEPSKNDDNKQPSKGDDGYTNMIIWGLLALGF…
	N.I.			0	57	7	6	MSYSQQENNDCKCCTCEPCPTSLKSCNTCTDTCFKEFQMLPKGFKKEDLKLEVGKNSYKVHGYSSMTCETGEKCSFRVEHERQFTKNVKDVELKEEKGHPYVEGKFQ
	H4	P02309	5.68e-22	0	56	22	7	MSAPGRGKGSKSAKGIAKKHRKTTSNEESISKPAIRRLARRAGVSRVGSGCFNEIRVAAKSYMTGIISYSFVYANHAKRKTITCSDVLYSLKKMGVKYMGY
PSA6	PSA6	P40302	4.66e-23	0	55	54	14	MNSQTDYTNYIIFNPEGKIKQLEFINNTVQLGSTVVALKNKSFGVFVTYNEKRSKFALQQKKIFPINSKSLFSFSGITNDGTKIVKYLKNSTVFENIRKGRDIHPIHVFDDLCYSACIRTLTNGNRLYGVQGLLLTDYQGISLVLFDPKGSAKEVRGMSIGSRSQSCRTILEDECDKFEEYNMEELVRLGIKALRNAYPEAGVLNKDNVDIWILETNQESKQIKSEEYLQ
PI31L	N.I.			0	54	12	6	MDFQDYIQSLKKDFKLVKINDHTYILHKNKKTLELTPDKMYNIQEINDILNVSYPDISYDRNLEDLGSKNKGILNGFGNVGEDDLHPQIGRRKGKKKGAIFSPEEFKEEEDSDGIDKTDIFPLKKKRDPDSDHFKKTGGDDDNPFLY
	N.I.			0	53	13	4	MNSLILIFVISICPFIFAAEEKTPEEKAEAEKTAKDAVADDSVIVNGEGLNDATEPDSELVKNKIYAPKNQKALTMTQVAEEASNDGLGAVSLLALYANNSALKTLPESVFQIAEQHLEHATKTDEQMVNFGEGLEGYTGDSKKKEEEKEEKEEKEEKEGKEPEEEKAAEEEPKTTEGQQLKGRKK
	CDC48	P25694	0	0	51	61	35	MQTNHEENNKVDLSTAILENTTKNALLVTDHNHEKLQVFEVGINPQTIEDLDLIIGDYITLKGKKCSEVVFFLVEMNEIPKKTICIKKDGRVNLKLRINDIVKVYPCGSIGVIEQLVFLPIADTVEKIKGDLFQAFVEPFLEDKSMPLSVGNRYRINSGLGSVEYKVVSMTNKEGSDIKHGFIVDGTKVISDETITREEAEQEFNMIGYDDIGGCRKQLAQIKELIELPLRHPQLYKKLGVKPPKGILLYGPPGSGKTLIAKAIANETGAFIYMINGPEIMSKMAGESENNLRKAFDEAEKNKPSIIFIDEVDSLAPKRDKTQGEVEKRIVSQLLTLMDGAKTREGVIVLAATNRPNSIDPALRRYGRFGKELEIGVPDSTGRLEILRIHTKNMKMSRD…
	RL6B	P05739	4.36e-12	0	51	12	7	MIKDIQIRLQETAKYQSEDVPKYIEKYMKKLNKQNERKRRTDLECGMIVVVCEGIYEAKRVFYLKGLDKNLVLCAVLKDGNNVSFFKIDESYLLATSTKININVNEIHISEDEVPLITKDKSIEIMDIENSEKMTKIEKSIMDEVRKVDYLKTYLNTPFEIDSSVEFYSQKY
	UAP1	P43123	1.95e-42	0	51	24	15	MEIVNSNSPKLIKIYDNEGNLTEQGENYRKLGLSTLSQNKFGVVILSGGQGTRLGCDGPKGLFKICGLTLFEHHIKNIKSNEYSNMIKLFIMTSDNTHEDVVAYFKSNNNFQLDVVFFKQTSLTCTYENDEVIKINDMVLTAPNGNGDIFNSINKIDLHDIYAINVISVDNILAEILNPEFIGAFIEKKLDILSKSVKKLPNENVGIFTLNNGKIEVKEYLEMDNKEDYECEGNICNHLFRTDFIKSMRDKKLPIHKAIKKIPKNIKDQINKPEEVICIKKECFIFDAFLFTDKNMVMSVPRDKEFAPLKNSMTSNSDNPETCTNAYKQKYQIN
	N.I.			0	50	51	37	MEAKYAINVYNVQGTKIETLYTNSEVLTIGSGLFNSIRIQLPSILEIHLKIYLEQKKVLAFGNDVKLNDLNLTIGQKSEFDIGDTIKIHGRAFQIEMTKQNDLIDQNKVIKDCPESLKECCNYYEFDTNLFMNGEKNQSSINKEMWNPEMINQKNETLENNEKIEKNQNIMENKIEDEMTSKKKTNIESEITSSHFIKDGIIYEEIKEKVEIHEIQEIEFTEENKIGEQELITEENKVREQETTLEQESTLEQESTVEQEMFKNNFEVQAAVKIIDASSSETKAEEALEGGDLSLIKEAIVNKQQDLDEEIKETIDLSVVVDTPIDPLISKKQVKDLGDAVIEKEILKDAEKLVDDKINKSTESINLTEMINQEIEEEKHEKIREEQEKIEATETEEEK…
	N.I.			0	49	7	4	MLNATSNQNDMKLYPLASLFIYSNNQEVTKEKIASVLKELGVSPQLKLAEFFECDVAQMKNMLTSVSSSSGSSASSSNVKEAAKEEAPVEEEEELVEETELNFEDLF
PSA1	PSA4	P40303	1.77e-14	0	47	52	11	MSIKDEIYNIFNADGKILQIEYGLEAVNKSLPLVVLKNKNMIVCAAKKNQGHLLEDEVQTSFQPIYPNLYSAFTGNWADVFYVNSKAKDLAHYASYKLGFSVTPDILCRKLADELQPLIQSTGERAPAFAGALFGFDNGKPVVYMTNISAVCYPVYGSMVGSKNQNMYKYVEKYYNEDIEDEKLFEVAVGGLLESLGENSVYQEMEVAYLRNGEVLKYLDDKEIESLLLSIADK
	EAF3	Q12432	0.011	0	46	18	10	MDKEDTNQDEDFLVEKIVNKKFINGKPHYLIKWKGYPSSENTWEPYDNIDADDLIKKYEEKIAKKSALQESKPGESKITDSKQDKKSKKEKKTSLANSTIKDTSKIKDEKFDTSLQEKKKSRKSSLKENENKSLIKETKRPKKVSTLSSNKSVEKKSKNDTNNSLHDKVLSLSSSINDFYKLDLKSNILKVLDIKQENDSIKYAVIQYTDRSVKDLSYEIIKREVPYKLFEYYENLYKKFI
	N.I.			0	46	22	9	MRKISHVPTACLLVVLNIFTIRANNAANRGQPIVLYTNANGQGAPVVDKPVLVPYNPVCETKFVNGKRVIANTTNPQECAKKAQDKAQLKRQEALNAAVQAIKVVESAPSKPEECIRTVSNASQECLKSKITKNSHVLPKYVVASNSNKVDIFDKGKKVFTGVRIQSHYTKKPIKPKPSKFVKEYNNVVVFNELGDVIATKTPKEKKKGGCICPMPGSNIVPPTSEKLISECIKQDCSPNGIITSILNNATVEPAGNENDPNKPTRDSKDKAADDKK
	N.I.			0	45	10	9	MIFSFRDLDKTEASLLFDKEAQLTIPTKFKENPYADPLDSTGEADALVGEIYSELRKILSHYYEFFKQNSEEFKAWYNSGDFEMNDDTKIKILNILLVHVKSIKDLEPFWLFTEGPFLKGRLASISSGIRKLQAIINSQSPTYNKIEDTALFSTIPPEKRNIWLMNKAIYIVENFRAGLNNYEGNDHTHVLKNFLTGVVEKKKLDKILGTLILSL
	RL26B	P53221	2.71e-20	0	44	10	7	MLAGRKTKSSLRKKQRKALFTAVGKDRLKRMSSHLSEELRSQYGFRSFPVAVGDIVKVHSGPYKGKEGQILEVFLKDYRITVEGCLEENEEKENVPAKLHPCNVTFVKFNMDNGREKQLEEKKIARVQHIEREQKKKVQ
	TCPA	P12612	1.16e-135	0	44	29	20	MQNEISNTNIITGGKSWSGISAVEKNTKSILSVYNAIKSSFGPMGLDKMLVNAAGDVNITNDGATILQNMVIDDPAAKILVDLANTQDKEVGDGTTGVVLLACSLIEKGYKMIQNGMHPSVVVNGYRLAYREGIQHVKKLLTKDIKNVDDDLLKKIVSTTISSKLLKEENDLFCDVIIKAARSLSYTEINNKRQYNIKDVNILKHPGGEMKDSFFINGYGMNCYVASPDMKKILENVKILCLDISLQKYRLPLTASITVTDPVEMENIRMKEIEIAKSLIRNIKKTGATLLLTTKGIDDLCTKLLVEAGIVAIKRCKKEDLQIIAKYSGTQVYSEISDEETYTLGNGGSFKMIQIGNDECALIDGLNKNLGTIFLRGPNTQILDEMHRSVDDAMNIVKR…
	H2A1	P04911	4.22e-12	0	43	17	6	MATGKGGKKDPQSQAHDTEGSSASVFKSSQIKKILKNCSKQRISKDACKAVSAVLIYIMSEIMDGARNTANADGKKKILPKHINSAICKDVELNHIGHNWIIKSGGVKSNALPQELNKKSD
	RS20	P38701	2.82e-07	0	42	5	4	MQVEIKKDELEPIQHTEMMKVHIDISTTNKSAITLACEKFEAFAENFIESLEKEVLPKQVGLVPTLKTPCGQGTKTWAKYKIIVHQVRYVITSSHDQLEKVIQFLKNFPEININLGIYN
PSB1	PSB1	P38624	9.07e-56	0	41	32	9	MVAYDNKNNEGFSPNLPEMTGTTIMAVKYADGILIGADCRTSMGTYVSSRFTDKLTKISDNIYCCRSGSAADTQAITQYITELVQRSSFIDKEIPSVKKAAMAAKDIIYRYPNMLAGLIIAGYDTEPSIFNISLGGTMTEAEWQIGGSGSAYIYGLCDTTFKPNMNLEEAIEFVKLAVTCAIKRDNASGGCIRMASITREGVQRFFYSGDKILNST
	G3P3	P00359	5.65e-121	0	40	18	11	MGYKVGINGFGRIGKLVFKILRDRGIEVPLVNDPFLDISYMYYLLKYDTVYGNDSKVEIKKDKIFYNNKETTLSTCKSPSEIEWKKYNVDYVIECTGVFKNIEDCELHKDVKNIIISAPSEDAPMFVYGVNHDKYNGERVISNASCTTNCLAPLANIINKHFGIEEGLMTTVHAATATQKIVDGITKKNKRDGRSGMQNIIPASTGAAKAVGKVIPELNGKLNGMAMRIPILDVSVVDLTVRLKKKTSLEDIKNVFYEESEKIPNVLGVTEEDVVSSDFIKDERSCIFDFKASMQMGDKFFKLIAWYDNEFGYATRIADLVDYVSKK
	TCPH	P42943	8.14e-137	0	40	17	14	MNQLFIETEKIQDPREGKLQVISNIDTCVKISEILESTLGPYGMDKLFTGENFLITNDGATILKKLKIIHPVGQFFVKLAESQDNEVGDGTTSVVIQTASILNMLKSIIKEDFPLDEIYETLQELKNLCLEEVKSYKVEYNDELLVSLAETAIISKNIRNVKTKFAKMIVEAVKNVKGDLNKIGIKKISGGSISDSFLVNGIAFEKCFTYAGYEQQPKKILNPKILCINVELEWKAERDNAELKIDSIEEYKKIVNTEWDLIKEKLDKIIKSGANVVLSSLPIGDYATQYFAKKNIFCAGRVAKEDLTRICGAFGGQIVSSTNYLENCVSTCKLFEERQIGKERYNYFEGESTGGCTLILKGPGIEVINEVERSVNDALNVIKTVEKHKEVVTGGGSVE…
	N.I.			0	40	16	7	MLFFLLYISNILTQNNCYTHGSSTNNASSYSGGNDGPLVIYLKDGSVYEFDKANIVKVTDGRNGFVLHLDDGSRLNVSDNNVSVRPSPNQDYSVNNVQKVREQGDNLILDLKNGDTMLVNSPAGYVDNGNGSVDIKTNENTELTTEPNNEKGNVEDDGEDEEDEDDDDSSSSSALTSVYATFLIGFVSLCMAM
	GBP2	P25555	0.026	0	38	8	7	MRKTNNLAISNLTDKVSVKQIADAFSKYEFKITSINIKEVYRRDGGKKLVGNVEFKDTESIEEVVASEKISINNEEYPVYFAKGQSSKEKVIISDKKLYIKGLPKDLQESEIIDMLGKCKISTTNQGSHIVFAEFESSGEQQAALDKLENMEIKGRQVRARKALEKVFPPKGKFRREKGGDQ
	HSP71	P10591	9.35e-166	0	38	32	21	MSEPSKTSNAIGIDLGTTYSCCGAYINGKVEIITNPDGDRTTPSIVAFGDSGNIVVGSAAKSMYTSDPSSVVFDAKRMIGRGFDDENIQKCVSKWPFKVVRYNFKEKKEEAAPAPGAQKVIDNIAIKIEKNGKVDYYAPIEISSRVLTYMKRAAEARLSTKVDSVVVTVPAYFEEPQKERTKEAAIIAGFKPENIRLLAEPTAAAMAYGHIMTQGDSPLETKEDVLVFDLGGGTFDVSVLDFEFSKENGSVGITKATDGNTFLGGVDFDNLLIQHTLAEFKKKNRIDDKEEFKQNSILRLRAEVNKVKALLSSTTNAQIYVPCFHGTVDLNVDITRTRFEYLCDSLFKNCLERVKGCLLLSEDIKGVNYSKDGTKLLLTPELERQLNDIKNRIKKVIPV…
	YHC6	P38740	0.04	0	37	11	8	MAGNKKLVFGLLGLAAIGAGVYGAFHFGFFNFNGKPSLSTKEFGKTNVSELYAEYKKLNETDTALKEETFGNLVKSFWYVSKLDKNGFIKLFGAKEETTATKEAAPATVETTKETTEAKEAKEKPAKSEKNEEISDKGEQAMKKNEDFIKNFFESKDKSKSYFKEGALFSKFTEKEGKLVVNESELQKLKSEFNEGMEILHSDKHADELIQKDLKELLTKKQFGDKKEYTLIDVAANEWIKMITAQ
	N.I.			0	37	5	4	MEKQQNEKKLNEEETEKLALKEEHPKKVNEEDNLDTLPEKREEHPKKVNEEDNLDTLPEKREEHPKKVNEEDNLDTLPEKREEDIVFKKVNVEKNKEKEEDHNFSSNYADHKIDLLSIENKDFPKKQKKVKDSLHLLKENRDRDFGRSKRGHVRNKKQGRETGTRRIKIRKNNYESNDINNYNIKTISKKSRRKEAERQ
	N.I.			0	37	14	13	MSLLNYEQLFVKTVPIESAIKVNIIPYSYKNKEYSTSDSSNLDYLKNLNPASNSTYRIMPDKSIECFVCLSRNDEEADEWRASVATSGASCYNLLSHFDNPLNINIKNIDNIRDFISGIVLAYYKYNFLFKKSSDRQAISIISEYDEFVEISNAQNFVRFLGDTPANLMTPSIFTKYVEKYCQGMDFTVYDKDFMSEKNMNLLLGVSRGSNEDPKLIKISYKGSNKDNIDVSLVGKGITFDTGGISLKSPANMSAMKGDMLGAATVLATIKLAHDKKLKINIEAILPLSENMPGGRATKPGDVHVSMSGLSVEVDNTDAEGRLILGDALTFAQESSPEYLFDIATLTGAMTVALGEDYLGYFCNNEDLNEIINKSSDESGDLAWRMPLSNLFLSCMKSN…
	RL16B	P26785	1.01e-35	0	35	9	7	MHKHIVVDASNHVAGKLASKIAKFLLEGHKVTVLCTERSILTGPLDRSILKFKSFMNKRCRVNPRKGPFHHVLPSMRFKRIIRGMIPYKFHKGKEALKNLECHEGIPSEFINSERVMFPECLLKYCNKPGKKYCLLGELLVKFGWKHSKIVKELTDSILEKEKSRETTSEIEKIVESKEFQDELEKRLLSLK
	N.I.			0	35	6	5	MYSFIIQFFFKYADLTEVVFTNIKSNLSLCSKDGNDIYGCSDKEDIIKAIIKHEADNKSFIEVPKYNKVFDVAGSGSKLILYAKHGGANQIFEPVLFEQEKFMIRNNTKCFGYDKDTNSFMKAPCFDVGSMFKLAFDSDENDKGPKNENEHSSSVVEEYWPHKPKYSLHDKHIHRGRHYIHSH
	N.I.			0	35	17	14	MEQTKPIPGTRPFKQQLIECRQDLKKADEQIRDFERKIDEVKKNDAKNSPKAPLLIKRKELGFLIKDLNIKKKDLFEKINQIKETYGDLATKQVETKGFISTESIEKRLREINLEMLKFPCNAQKSKSYEDEIKDLKSKKMNIENEKKKHDVLRQVQDQLKNLNSSLSQVYKELKIKNSEMAEILNSIKEIESQENTKNPVIEGYEKNIENLKIKKEEINKKITINQDEIAKKREEHQEFLQKKAEAEAYEKRRSDILEKIKDLEIKKESLENEKDKCDASKFDSVIFYLEKKLGEKEEKITFPLDIVMSLSEFKVTIPSEKKQISSTIGQLKEKKNLFLEKVEIRKEELKVEIENILENINKEKGLLSDIPVMEVKLPSFTTKSRSK
PSB6	PSB6	P23724	4.66e-38	0	34	40	12	MFTLQANTKDQNIKDLNIKDLNIGDQNIRDLTIRDLNIGDSSTVNLFKVDIPLLSNEIPLDFTFDLPSNKKEIFESFDSFTDFVEGKTKSQESKFNPYEDNSGSTVSIRLNNSIIIAADTRHCSEMGIYSRNTSKIFRIGDFLLTITGFYADGYELFNRLKYQVQIYESFNKISIHSLANLASKIMYSKRLFPYYSYVTLSGFEGDNPYVYSFDCLGHFEEVDSVCNGSGSPLIQPLLDSTIEKKNWAGESYEVTEEYVKDIVRRGFNAASERDVKTGDNVEIWIIKKDGMTKENERLRQD
	EF1A	P02994	1.99e-111	0	34	14	9	MSTQDKKQLNVCFIGHVDSGKSTAVGQLAYQLGAIDKRLIEKYKKEASDNNKSSFFLAYATDTTAAEKERGITIQTSLIKIPTNKFTLNVLDCPGHRDFIKNMVTGAAQADVGVVMVPATGFEACVGETGILKAHITISAVLGCSKLIVCVNKMDEVEESRRETRFQEIKNEMLRIAKLYHSDKNPIILPISAFCNINLVESSPRFEWFKGWTCPKTKTVVNTLEGALDFQEEPPRMNDKPLRMPIVQKHKISGIGFVYTGRIDTGFAVPNMQVQIEPAGVTTEIKTLEIHREAKQKVHCGENCGVAFKNATKGDFNQVKPGNVISDAKNKPVQLFRGCIAKIVVVDKKKGLAAGYTPTLDLGIMHVPVKVQHILKKKSPKDTAPVDNPERIEQGDNAM…
	TCPD	P39078	9.01e-94	0	34	13	11	MLKEERQSNIRNSIFESAHALLNILSTSVGPKGLDKMLIKQNKTTVTNDGATILKFFTDNPIHLFLSNVSNAQDEKCGDGTTSVIILTCSLLNSLKKLIDMNIHPSIICDHLEKARNIAIDYIEWVKIPNNNLNIFNTVITTLNSKVVGNAVEMANASIKAMEAVNYEKNKIRILKKLGGSIDDVQFYNGMLFDSNIKTEKRTVKCALIQFCISAPKTNMDSKILVDNPLLMEHIISDERKYILEICKKIKMTGCQLLIIQKSILRDSLSELGRHFLKKLNILVLESIDRKEIENISAALNIEPVSDINLFSTENLKEVEIQNTRDFLEIKGFGSSIVLNGCDDLILDEVERSLNDALCVVNCMHEENFIVPGGGAIEIAISKKILESDEGNIFINREI…
	N.I.			0	34	6	5	MNNSNQKQAKETGEKATEETKKKGKETAEKAKQTGKEVEAKGENMWDKAGEKADDLGHKMKEGAQELVEKGKKKIHEATESGKNVGEQAQGAAGQAKEKGKDAAGNVKDSAKKTGENVDEAARK
	N.I.			0	34	21	20	MELSNYPAERPKTETSTSRTLDLETNMFKYTGTLSSIHHYDVRFTPEINRKFVFETFMRAYSEHKDEFPEIAFDGVNTLVSTSQFQNKTLKLGKEKVVTIDIMYKNTYDMDDLRKGSDVSQHIQCLEVVTRYWQKLNSISDRHRVFGEQSDGTLSSVIELRIGLAHNIKLTASGFYLNVDTAFSGFYKSMPLLEVIQNLISETRRQGQRFDRRDNTQNKRRDESVDLARENLGRDFWYNFEKFIKNIKVKTNHRGPKQKELSFKASGILQEPASSCKFEMDGKSYTVAEYFAQTYGPLKFPNLPVVLIKKRGMELYFPIEVLDVHGGQRYIKKLDEQQTSTLIKYAAKPPIDRFRIIQDKLRDLPILNNNKSDSFGVVFESNFTKCTGKLLQAPKILFG…
	N.I.			0	34	38	20	MILFYIFNITCKIFDNKEFASFLDEKFNKEEKPGIEKFVDNLDTSESINLITKDNLAPQAGGEAKPQAGGKAGGESKPQAGGDKKEGGKAGDKKGGGDKKEGGDDKNVTVQQIKVKDKDAKLVKSTDGDGTSIIVLADQEIMNNEEELKKLPSEIGQAGGKEGEKKASGKGGESKPQAGGKGGEQKAGGKGGEQKAGGKGGESKPQAGGKGSPLINSPSQESTQEGLSLSENFDSSLGDKKNKNREASITVMINNEPKNVKVGIKTFTIIESISQEAIKDKKGSVSDKSIQSYQKINTPEMKKDTEEKKNEEIKKKEAEVKKEAGKDKEAKKKAEEKKDKEKEKEEKKDKEVTKKDEEKEKDAKKKADEKKEKEKEEKEKEAKKKAEEKKEEVKKQAEE…
	BMH2	P34730	1.97e-63	0	33	8	7	MENDEYTDTLFRAYLSDIAERYEDMASEMKLAVKLAHEKNIILTPSARNSFSVAFKNLVSTRRSSWRILCSEKQKQSTKGMQNLEHVEEKVKIVEGELLRYCDEVLDMIDNHILIQDINNNPSYNVEYSIFFLKMKGDYFRYKAEVLKGEESKLVAKLAHDAYSEASEQASPLPTTNPIKLGLALNYSVFYYEILNDPKEACAIARSAFNNAIENLEGLSENHYRDSTLIMQLLRDNLTLWNSREDNPNINDEDREMNPEEEEN
	HSP74	P22202	2.26e-69	0	33	18	15	MNLLFLLNQILATKKPEAAVGIDLGTTFCCVSIFKENDKEASFLQFDNGEYTYPSVAYYNEVNGKPFYMTGWEAYTHNLSNAVPGRYFFGYKRAIGLADVKELSKEKKFQDSVTYKIKKIQEGNKSKTVFLIQDENNNELGVTDPVKLSCEVLKAIKSKIEMYYTIKNLVITVPAYFSGFQVEATQAAALEAGFVKPQIQREPVAAAYAYQIKKNLSQDSKEDKILVFDLGGGTFDISVVDFLGEMIVVETHDGDNYLGGENVNDALTKYFSKILKEKKNIEVTKNKTLELRLRRFVEEFKIKLCNGYTKEDKQEHKDNFVYSGMDSIEFSLTMSKFDELNKKFYDDISAKFNDEKYGMFKKEDDGSGQPPVDKDSISKILLVGGSTRIPYIKKLLKKT…
	N.I.			0	33	30	14	MQGDKSNDDNRRRKSIMVIDKKGNTKEVPKKDASASRIIDTTEKTKLEDLAKKSNESVQKLIHSGISEKKESSESNVSNKPSEQEKTTSKVAAAGGIAQKSSDDPKASSNPSLQNKSSELEKSSLSNKPEKPNLSSLAAEKKNLNMRNAEIAAGATAAGAGAAATAGVVLNKSNESSKLSNKPSEQNKSNISNKPSEQNKSNISNKSGENDKSLVQNKSNNGRNAGIVAGATAGGAGAVAAGMAHNNPKDDKKVSVDEKKNEEHSVQAEGNKSTPLTDKDKSDLKARNPSFVPLRIPNHDLHQDSEILKDREEGIVEAEGHMWKRRRIFACFWHEKYFILTKSGILRYHKANGTKKAKGNLELKNIDRIHEVFMGGDNHPFRLALMSENENYLFAFDDS…
	N.I.			0	33	2	2	MSKDNSQKKEYSIDCTHPASDNLLSPSDLQSHLEEKIKTYTGKKEKLLEVSVNDTTVVVKVNEDIINKQGLKNVIRRFLHAKRLSAFIKVYGDKKNGFEFRYMNVAE
	N.I.			0	33	10	4	MNKAPKQNTGKAPINTKQGEGDKKKKKKMSNLCSGMQFKSAIKRIAKDINPDNSVFLTSQAIAILCAIAYDIISSCGEVASEFSKKVSKQTVGADEIVAAFEILLKGELKKLALREVHTCLSKPSASKPMKSTKD
	N.I.			0	32	11	9	MIFLVFNLLTIFCSDYILIVRNNDNNTDVYVSLNNLDKVISSSILISELNDTDCTGNQIKNYYKRLTTETKNAPVYFKPITKENSDEIIKSLESCQLNDDEELEMAKIFCTNRYILKASFLRDEKKTYYIDALFVKRDQVRFVFTTSKKNVLDNDKRLQILTWMNGEIYHMKDPIKDIPSLYQKGLFTPENFIAREDNITLNFKPTKSDSDNQIKKPTLEDTPEAKTKKHEEKQFSLNLETGVANELKNKTAETKQPSLNPETGVANESKSKETERKRPSLNPESGATNETKPIHSTENRDDNTHDPFQKKVTDDSLYLKKTPTQRRNSDDSNGSDPDKADPKSNPTSSKPETPEDKFGLINILVLVLIVVFIFFILYQLFK
	RS31	P05759	6.85e-48	0	31	6	2	MQIFVKTLTGKTITLEVEPSDSIENVKAKIQDKEGIPPDQQRLIFAGKQLEDGRTLSDYNIQKESTLHLVLRLRGGNKKKKAFKTPKIVKPAVVKEKMGWLKNFRIGTDGSVQVIGKMCEKCDDCSFMRNMKFNYKCGKCGLSENKQEISA
	VPS36	Q06696	0.009	0	31	3	3	MVCCILCGARSESKRIGKPEGFPDAPEKILCPRCGTIAEGEYRKAYDRFCVCIIPCCCKCNKTEPFVACSNCHEPIGVITGNKCRQCSVATSFRSQNCPNCGARK
	N.I.			0	31	7	6	MIKIIIFQLVWNSYIRARYDDTRGDDFIQHNSVGSDIFEDEYGLFPDYALTKKDSEPMDDELRCAKSDQTFIVSLNVHLQKYAVESIESASKSKLNMILPEREAVLSYLGTIVNEMNSDLIRFGVQIVLHITRYKTENFIVTDSFDSSCEIKDPISDRLDESHNQLKDLYQDNMGLHLFVWTCPQDNKDFLTIKINENERCGRTIGALWQGIDLTRINIKSSIIEAITGVPNLYLDGNFPAKEVFSNVCKFVGDCIGAEPGVVGWKNQALVQVIHAIPDNSAHD
	N.I.			0	31	4	3	MDFISASLMFEYTSTKKTVENYRKLYSAIGASVDEDALASFIKKTEDMNIEEILEKGNSIVESIALQVASSRPQADSKPSEEKKEETKVEEEEEAVEVDLFGGDDDLF
	GDI1	P39958	2.06e-77	0	30	12	11	MESKHFDFIILGSGFVESTLASILSNNNKSVMIIDRNDVYGAELATLQYKQLEDYFGTNSYDKDLLKFDRDFCIDLTPKLLLADSDVVKLMIKYKIDEALEFVNIPGSFVYKNKLHSVPCNESQSLKTGLVGFWEKYHVMKFFWDVKAYGGNPETYKFQNTMREEFEKYGLSKDVQEFIGHAIALNLDDKYLERHPKETFDKICLYVKSLMSFQSTLKSPYIYPKYGISGIIQGFVRNACIHNAEVMLRAEIKDIDTNTNTIKVVEPVDKKEMCFTADKIISDQSYIQRHSSSYEVIRGICILEGESEITKKAPASQVIFLKSEYKRQNDMFMVILGKEEEATPDNYKVAIISTVKETDNPEKELEPVLSKLGNIKKKFIEVRNVYKTEDLKNIYFTKG…
	GRE3	P38715	3.46e-67	0	30	13	7	MFEKKVKLNSGYEMPVVGLGTWMITDKDKIETSVRSAIKCGYRHIDTAFIYGNEKYIGETLKKIFDEGLIKREELFITSKLWCTYHDNPEKCLQKTLDDLQLDYIDLYLVHFPVKFKTNNNFESSTDDKGNNVLDKFDCIGLWQKMEKLVEKGMTKSIGVANYGEYNLGKILKECKIKPAINQFELHPYLTQESLVDFCHKNNINVVSYSSLGGTDKKKYNLKEDKEIINLSKKYNKSVSQILLSYLISRNILVIPKSISEQHIKENGDLFELSQEDVKHISGLNKNFRFIDLPEHGPDRFK
	RLA0	P05317	3.32e-46	0	30	6	6	MTVKESKVRKQNTYEKAKECFKTFNKFALVSMDNIVSNQLKEMKRAWGSSSVFLTGKNTAIRRALKELNKEEMLDKVKGNISLVFFKDDVKKIKEVIDEFERGSVAKVGDVSQSDVWIKAHVTGMTSDKTGYFQTLGIPTKITKGKIEIMQDFLVLNAGDKVGPSQANLLALINIKPFRYKMKIFSIYEDGEFYCPSLIDVSEEDIKGIYSQAIRDVAMFSLGSEIITQASVPYEISKAFRSVLNFGFGAEIKINDSPLPMVY
	N.I.			0	30	2	2	MKFIELGRLVAPIIKKERNIKAIIIGIIDSTFVVLKKSNGENEVCPVSSLILLDEVYDIKNLSSEEIVKLIENKKEEGGASNDFERFKNKLREEVKKNILREKGI
	MAD1	P40957	0.003	0	28	10	10	MKEILFTGKIQIYSYDEQIPTKMKCDVIKEGDSLIIKLINLTDVFSFYICTINNDDFYILKREQDLIVDYHKFIEIIIKLFHMVQNNSLSAYFLDLKFMFVEKNEFRNIIKLELKFKEPTDLDYKSYIGDFINRLENDNIKLIKENSLLKDYNNNTLHRKIRNLEENQNAHINKINMLNKQTDEYKYKLEKTTLEMKNLNNQVYELERENTKLKLENDSNMKIREDFSNLNLKNKNLEKDLEVANEIIKKIRSENLEYKNKIEEIENNIKKRHDEVEKYENNLEEIKKKNKITEEKYKKFQKENKEIKNRIKELEVENQALIRKLENAQSVFNHFSNNKEIKEKYSSDSISEYSIHPEEKP
	NDK	P36010	3.12e-43	0	28	12	4	MATQKTFVMIKPEGVQRRLVAQIIDRFERKGLKIIDIRSMTPSKDLVKEHYAHLSHKPFFNDMVDQLSADLVICMIWEGIDAIEVCRRIIGATNPIEAAMGSIRADLAADICANIIHGSDNEENANKEISLWFK
	POB3	Q04636	3.39e-26	0	28	14	12	MEILTVENCLLENENVIFKMSQEGIAIKKQNNEICTINASNIKDIEMFRGTLGVNLRIYSETNFFLKGISESFIEPIIKICNESYKINLYLKELEIKNITKGDLIVNGKGFIEFSTDKTIFEIPIKDIDCIADIRNEISIKFDNVEVRFVTTKENIKEIKDACNNNVEEDLVIFENITMIYPRGKNNFMLYKEYFRIIGYSYDHKIYYRNVKEIYCLDKNYVTDKDKYIILNLDQPIRQGLTKYNLLVLAFSNEEIDIDINDSRLEKRYTGLLSDVLIDIFERLLECDSISSKFLTTDKRRALKCTYKAYEGQIYPLENCLIFLPRSIKINIKDIHSVEFSRINVSSLQAKTFDMTISAEANYTFNGMYKEDFGILEKYFNENNVTIRSEVYDEVISSE…
	RFA2	P26754	2.36e-12	0	28	5	5	MSDLGYNPSSPKKEYTGIKTIRSLTIKQLQSAEHEEGSTVMYVDNKELTTFRLIGWTCSVKTTNTGKVFILEDGTSEIECTMWSNKTYEEYLANLIEDGLFIKVTGTLKEYLGKKSVNVTSLYVIEDYNEMLYHMASSVKEHLMKKDVPVTNDLLKIQKDILECIRNNQDDDTGLPINIILKCLQNEYNERMIRENIDFLVDNCHLIMADDGGYKTVN
	TCPE	P40413	4.61e-168	0	28	12	12	MSQLLTDEIGQAFEITDDSNIRVQGKNTIYTNISIVNNITNFISSSFGPCGMDKILQSKDDEITVTNDGATILREMDMTDNDIAQLFVQLSEAQDNEIGDGTTGVLILANAMLQNSKQLMEKGIHPIRIAETYDNMLNKAIDHLTQISEPIKNKKEAMLNAAKTSLYSKVVSKAHNKFAEICVEAILSVADVERKDVDFSLINYEKKFANDVSETELIKGMAIKKEFSHPQMKKEYKNAKIALLACPFEPPKLKNKHSLLIKNPEEFKALQNYEKETFLDMIKSLKDAKVDLVMCQWGFDDEANSLLMENNLPAIRWVGGNDLDLIAVHVNGNIISRFEDLKYEDLGQADVMEISDGTENEKLIIIQNNKQKKAVTIIVKGGNDMIIEEAKRSLQDGLC…
	TCPZ	P39079	3.11e-94	0	28	14	13	MQSTQSDAQITQSGQAIKMNNATCESLKSLFSVSLGPNGTYKAIITPGQTLTITKNGNVLCKDIQFINPTSIIITKAAASLYSTYGDGSISFIVLCSDIFNSAYKYFQDGVSITSICTGLQNCITDISKYIESLSIGLENDDQLNELSYNLLNTKLSKQNSKLISPMITKAIKNISKSQFQDVNMVEVIKMNEGDVNDTKYIDGLVLDHGNRHYGMPTKLSDVVVMVTNMSLEYEKPEINAQFVYSSSKQREELVKNEREFILKKAQLIGEFADKIKNEMGKSLLLISEKGIDPFSLDILAKHNILALRRAKRRNMERLMYMCGGNIISEISQLDVRNLGYCANVRVVNIGEEKYTYLEGTPYKGSCTILIRADTDNEMNKMNNAIRGTLKVCHNTYKD…
	N.I.			0	28	6	6	MNILLFLFSVYSTTEQITYQGIRNLLDSFNVNFVKYVSDSEERTIKYINNLLEEKSRQDIERQNTLQKNIEELLKKHETKDSLLNLLPLLNKTQNNDEALLSLLTNKAGDSKMPLLLYLMNKSNTQIPPNLLVTLFNNTGDNETLVNYLLYQKLTEQNQSCPQGSNLAPNRGSNQAFNYGPTPPTFNTQPASYGPAPEPRVIPNCPLYAETCPTGVETREYGRNYGKRP
	EF2	P32324	0	0	27	19	17	MVDFHINKVHNLMENQKNIRNISVIAHVDHGKSTLTDTLVIKAKIVSKDSGGGRYMDTRKDEQDRGITIKSTAISLHTKLDQEVIDAYTKPGDINGTEFLINLIDSPGHVDFSSEVTAALRVTDGALVVVDCVEGICVQTETVLNQAMEERIVPTLVLNKLDRAILELEFSQTKLAESLRRRCEGFNAKLSQLGHTFKVESLMPEKNEISFCSGLQGWGFTLRTFARFYLDKFKLSGFEGEKRLSMFLWSIQVSCSSSDPFDPNMKHVKKPNPEMSPFVVYVLNPIYKVRDLCNEGKIEEIKEYLKLFNVDFKNVVLMGEGKSLFKVVMRTWLPAAECLLEQIVLKLPSPLQSQAVRFDHLYEGPADDEIAQAIKRCDPSEDAPVMMYVSKMAPGNDNR…
	SEC18	P18759	1.58e-155	0	27	18	15	MKLTVSKIQETDKGKVNLVYIPYSNDFIDYDYIKIDDNAIFKFAFHNTSKILLSKIQREFLNKVPEKDICKIKPLKTVLCDQIMLLRLEVELINMSNENIDAEDFISHFSNIYRLFPFNIEQKLYFYYNNLGFIITVRELLTNNDTSNGILLKNTEIYVNTNSQKMTFLNNNKDNLLLDPNFDFANLGIGGLKNEFSKMFRRAFVQRVFDKDVIKKLGIPHVKGIMLYGPPGTGKTLIAKRLGNLLNARPPKIVNGPEILNKYIGQSEENIRNLFKDAEEEWKIKKEESGLHIIIFDEIDAICKKRGSSQNSGVGDQVVNQLLSKMDGVESLENVLVIGMTNRLDLIDDALLRPGRFEIHLEISLPDEEARNEIFKIHTKAMSEANYIDKNVDLKNIAK…
PSB2	PSB2	P25043	1.7e-72	0	26	21	6	MFTKTGTTIVGVKYKGGVVICADTRSTSGPIVADKNCSKIHYISDNIQACGAGTSADITRVTRKASKVLSIFSKTYNRLPRVSHCVRTCQLHLHPYQGHISAALVVGGVDDTGAHLYDVYPHGSSNSVSYTALGSGSLAAISILEAGYKDMNREEAMELACAAIEAGIMNDLYSGSNIDVCVISQEGREMFRNYKKVGVRNEVPKFQYPRSSVKILKEDIYKYIEEK
	RS5	P26783	8.07e-62	0	26	5	5	MADIKLFEKYSYDDVNCSDESISSYINLSRRFIIPHEGSRAIIKSKTKANLSIINRFVNSLMRNGRNSGKKRLANVCVEDAFVIINCLTKKNPLQVLVDAIINAGPREDTARVGRGGSMKRTAVDVSPSKRVSLAIQLLSNGIRSSAFKSRKSLAECIADELNNAAANSQNSYAVKKREEIERIAKSNR
	ERR2	P0CX11	8.89e-103	0	25	7	6	MDIKDLKFKSRTILDSRGNPTSEVDIIYKNNIFRSSCPAGASVGSNECIVLKDNRIKYRGKSIDDIHQIIKNVIVPKLMETTVNLLDSLKNDEIMLEIDKSNNKQNIGVNSILPLSLSLCKLAAHLNNLQLFEYIAQINGNVANMAVPHFNILNGGMHSGNNFSIQEIMIKFNAGDIEKNIEYGSVFYQELKNVIIRRYGSTYTSVGDEGGFAPPLKNVDEAMDLLKETGTLCGITDYKIAMDVAANSFYKDGKYDLNGIKMTSNELCEYYLHLIQKHPNIYSIEDPFSEDDTTGWEIFSKAAPSGLNIVGDDLTVTNINLVKQAGEKKLCNVLLVKPNQIGSVLETLNAVNIARKFGMKIMVSHRSGETEDTFISHLAVGIGADYIKSGAPCRGERVS…
	PFKA1	P16861	5.57e-109	0	25	23	20	MKSYIEEVKLTFDSVSEDVGILYEELGLDVIYDTHCIKIYSSPIAKIISIDGGIHVNTIISNDLDKEIYDSMGNKVIVKYIGSHSKLSVGIITSGGDAPGMNSAIRSIIRTGIKAGGSVYGVYRGFDGLINNYICKLGWDTETHNSSEGGTVLLSFRSKDFFNREGRKKAALNLIIRNINSLIILGGDGSLKGAHVLKQEWRELFKELIDEGKLDILAKKSKKKINDESKNFYKDFYGEPECYKETPKKRVTEKYEKDQKSNESFTNPKNLYKYIYDLVIIGIPASIDNDIPLCDFTLGCDTALNRVVESIDHISSTMKSHQRVFVMEVMGRNCGWLALMSAYSCLADYLLIPENPPYNWKNEVMEHIDYGRKHGKPGMFIIVSEGAVDREGNLIDAAD…
	RFA1	P22336	7.16e-81	0	25	12	11	MKIEEGTIEVIYNNQKQNPLFNKPVLQITSLQKIGNKAGEKFRYRANVSDGKFYMRAVFSSDLTPLFDSEKVDKYTLIKLNLWNIRALKDSNYIYIQQIEEYEKCNVEIGKSVNYETGKASLNETRSQAPNITENVKKSKISETENLVNTKVPRVKETTDLNKFTQINAINPFHKMWIIKGRIVSKSEIKKFNSKRGEGKLFSFEFADETGQIKVVAFSEVVDMFYPIIEIGRVYTIQKGLVKMSNKQFSNNNNDYEIHLDVNSEIEKVEDNETPKYFFDFVKIKDMVPSPNPVDVIGIVKDAGEAVSFVVKSTQKESVRRDITLIDETGSIRATFWGGKAEEEIEVDSVLAIKNIKVSDFGGLSLSSVFSSQLHKNPDIPESHSILGWYNEGGKDMKI…
	RL1A	P0CX43	0.000792	0	25	7	4	MAGEEQNQLLFVERTKIDRLLEEIKEENKDFTDTIQVQVSLKGLDARRDNKITKDITMPYKSRYLGKTIVLADKDTALVCEEKQIPYVLIDDLMQDKMIAEKKRIFKTNKYFILCKGSNKIFQTKIFLRAGKIPYMLKDDDKVDVIYNNALKMYRMRVKDMSVTSFPVGHTKMDNLEIFENIKHGMTIMTAALKKGEENIKNVYLKGAQKAPKKLY
	TRX2	P22803	0.000325	0	24	3	3	MLTRHKNFTKFADVQKKISNLNKDVLLFFGSEQCPPCKVLSQLLDKFETNKDLVVFELKRPDFEDMEICKEKYNLTHFPTLIKVDKNMNKMKMVMGYKGEEQFEEFVDDNFEDEDEGFVDGEFNE
	AAP1	P37898	2.43e-120	0	23	18	17	MKEVLDYNVAPEHYNLKIEIENDHFTGEEEVNLKVLRKTNKFNFNEDSLELKEVKLFVNDEEKQISFVSENTFVNLEIQDGEICCEDKVILFIKFKGYYSEDMWGFYKSKYNEDDLFSTDFEPTNARRAFPSWDQPDMKAAFTISIKPLEGFGALSNSSLKEIKDGYYCFNTTPKMSTYIVAYISGKLEAFEWQTKRGVPIKVYSHKDEKDWGEYPAKVAAECLDFFEEYFNIEYPLPKLDLVTIPTFVSGAMENWGLVTFRKTSLLFDKETSSLRSKKNIALTVCHELAHMWFGNLVTMSWWNDLWLNEGFATWASYLAMNNLSKDLIDWDVWTEFINDDIESGMKHDCLKSSHPIAVTVNKPSDINQIFDTISYSKGASMIRMLEGYIGEEAFKEGI…
	H3	P61830	1.71e-50	0	23	6	4	MSRVKQSARKTVGGKAPRKQVSAKATKKTVSSSNKTTTSHTRRFKPGTVALKEIRKYQKSTDLLIRKRPFQRLVRSIMKTKSDMRFQASAILALQESVESFLTILMEDAYRCVLHAKRVTLQPKDICLVYKLKYAHMLYSEI
	RL30	P14120	8.51e-19	0	23	2	2	MSRRYSKAVGLAASLPLVVKTGKYDIGFKSALRNVITKKAKCIVVSSSLPSVKRKQLEYYCVLAGGIPLKFYEGTNNALANLCELKYRTGVMSVLHEGESDLLTEKIN
	RL34A	P87262	1.55e-19	0	23	2	2	MHKIIIHKGRTYKTRSNVRKVVKTPSGKLVARRQKKHAKFHRCHECNTKLLSIARMRPAEFSRQKVSARKVNRPLGSTTCGKCVKEKIIEAFLNDEERIVREKATA
	SUB2	Q07478	2.11e-130	0	23	7	7	MSDDELIEYREDLQNFKKTQPKIKSSAQFKDFLLRDELMESIKDAAFEHPSEVQQMAIPKAILGQDILCQAKSGTGKTAVFVLSTLQQLKVVDKETVILVIVHTKEMAEQVKMEYLRFGKKMENVTVGAVYGGNDIEEDIKLLSSSSPSVLVGTPGRLAEIVRRRALNLKHVKYFVMDECDKVIGDLEMRNDTQEIFVNTPRNKQTLMFTATLNEYTTVECKRFLDNPFIVKVDDESKLTLYGLKQSYLEVDQKEKLNRLADLLNSTTYNQAIIFTASKIMPVKICDFLKNKGLVVMDLHAGLKSTERKERLVKFKKYEYRIMVTTDLMSRGIDVQDVNFVINYDMPDSPETYLHRVGRAGRFETEGQAVSFICSEEDSIKLNEIQSRFEISISKIE
	YOP1	Q12402	0.000433	0	23	5	5	MLRIIVNIVTTSLVFFNTYNQFKVEKDNKNLKKIYNIYFKVMCIFLILDNLLSFILRFIPFYQFFKLILIIWMSVPKCSGSIFIYRFYVTGFMRRYEEELDEKIQEIKRLVVENIKKYKEYAYGKLKEKKKEEEDSELRDVVKGTIEEK
	N.I.			0	23	6	4	MLFLAIFYLINCTDLPVPAPETQLQKFTNIAKNAYEDALSRGKIYLEILQDKCKQAKDFIFEKVKNISKRGEPVFVTEDENQELEEKDEKDPLQDLSEDKLKELIDNLFKDFKFDPADFKDKKEEELQVKDEEEELEEEEKEEKAL
	PMM	P07283	1.92e-88	0	22	5	5	MSEYTKDNTIFLFDVDGTLTPSRCPATQDILNLLKNLRKKVKIGFVGGSNIEKQIEQVGDNCLSLFDYAFPENGLSFYKNGKLVEQERIIDFMKEDLYKKFVNFCLSYLSKIDIPIKRGTFIEYRDSMINISPIGRNCSSEERLDFYNFDKKEKIREKMVEALRNEFDKDDMDFVIGGQISIDCFPKGWDKRYCLKHIKNEGIRNVIFFGDMTQPGGNDYEIFRHPEVKGIRVSGPEDTIKKVDEELRKINL
	TCPG	P39077	2.61e-136	0	22	12	10	MQNQMPRKLYILVPDKPSQIQQESASASAMISSVIKTCLGPKAMQKMVITKINSIEITNDGNSILREIDVSHPSARSIIELARTQDEEIGDGTTSVVILASEILQVMSNVLNTEIKETGKFPHPIKVCGYLNNVNKIAMEVVENLSLNLQDTEESIKAIVRSSVETKICNILKVPIDNMAYDVVKKITENGICDLKNNIKVEKILGGNMIQSGILDGIILNKDIIHPQMRKRIENPRIIILDTPLEYKKGESQTNYEFKNKEDFTKALEMEEKQIRTMCSYILNVKPDIVVCEKSICDLAMSILYQNNVTAIRRIKKTESVRLSKATGASIVNRIEDLEDKHVGEKCKLFEYLKCGEEYYSQFGQCVQPKACSVIIRGPTKDIMNELERNFWDAAKVAK…
	N.I.			0	22	4	2	MQKVFLILASLLQIIAAANSNKNNSKDDDEEDATNTNEKSGGSSSKKKHSSKKSTNGCMSSVSLFTVCAACLVTVLLK
	N.I.			0	22	7	6	MDKNSDNLLKLGANAKRILENYKGILAVDESPNSIGEKFKKFNIENTEENRKNFRELLFTSDHLEKYIGGVILNEETFSQKTNKDESLVDILLNKNIDVGIKLDKGLQDFEDNEKISVGLEDLENRIQNPLFEKATFAKWRSLFLASKDLPTISCIDENCQTLAKYASICQKYGKVPIVEPELYFNGNYHIDDAKRHTKSILSHLLRYLNDADVYIPGILIKMGYVTQGTDSEVKNSYNEIGMATLEGMISTIPCGVPGIVFLSGGHTEEDAIGYLRSVNSLRAFKTWDISFSYGRTLTDRPMEIWNGKETNKMKAQSTFIEIAEKCYLANQGK
	N.I.			0	22	5	4	MILVLLIGNAFSFIISKYDPNLLSGQKEISGFLKDHSKTVDVKSFGDISIITYNMEKKTHFNSNEQTNDLIKLIDNTHVPILCLQEVDEDQLKDLRSRILPHYGIVEGETSKVISPTNGNTTFDPILYDTEELRVLNSGVFKTNDTLVKNAFASWALFKMIKKDIEFIVININLYSTKSLVDSLELSSILYDINNTEAIKNKVIIMGGTINALSDNTKTLLNKKFVKLSNFNKSENESKNTMNTYMDVRNNTERDYIVALNTSTMKVQPVYSAVLRKFKNGARFPVHSIANLASN
	MDN1	Q12019	0.000155	0	21	14	10	MNFIFYMLLAYSKDICTPGAAMCINNMLSICDEGGHLVTTDCPEDTECKMKNNKISCTTNTKEKSKQSKGTEKNIMEQLIKLSHDKDFVNSLKKHLEQDNEEDVESNENKESEDYDSENEQEESEIKEKSHKNKRKKEQEDSDNKDKSNKKKSDQEESEIEEKSHKKKKKDSNKEKKSTKKRESKKKKYKKVKSNHSKSDKQNDKEDNHVVTVTYYKGQDAQHRDKTVTVYKTIIQKENASNIDVQLIQPSDKSVKPYVKPQDIQKNGITSSELAGNMPATQGGGQLGAAQGGGGQAAGTANGNVPGGATQGAGAAGAAQHGGGQAGGATQGGNTGGAAQGGGTGGASAQKPAQGGGGAAQKPAQSGGGGAQKPAQSGGGGAQKPAQSGGGGAQKPAQG…
	RL8A	P17076	5.88e-45	0	21	4	4	MALGKPKQKKSFVPKLTKDQKDEKERLITKKISKLADAIKRPPAIQQFKTILESEDCKRALALFSKYKPETHEERLERLKKSNPQEGPKPILAKQGLRHVTRLIETKKAKFVLVAADVNPAELVLFIPTLCKKMNIPYAIVESQNMLGSVVNMKKTTILALCDVKGEDKKELEEIIKISNEMFSEQYEQHMTRWGGLRTN
	N.I.			0	21	22	16	LVINYPIKDKDFLLVTNIKLNIKTVFPIVIMNNNNDDPIKKSISRLIEKTNANKPNKTLPLEKETQEDENLKSTNKTTVENTQEKSLHESQIDLENIESEIEKNKLETIQNDPSVVLGAACVFSNAIPELLKDVKKNTTTASTFDVFIVNEEGKINSYEINHYVEDDINNQIYSTIKSPNEKKESYQKKLQKIVKEIKNSHVEPIKENQPTILEISHCNDVKDNVLVICYCGHGISSDKCTCAEHNYYEDHNSEPFSSCSINSDEEGLITKSAFDSSSEEVTYEATHEETTLSNSVTYEEEYKKIKSLLEEENIPLNLVVDNENRNIESALEEENKALNTMEEIPPNIQPLLVGGNMSVRLVKDKPDESKEDSAKSLLEGEHVSIDVVEKKLPPNTTCA…
	RL33B	P41056	8.91e-09	0	20	2	2	MFIPGIFVSHRRALRRIRHTQALIKINNVVNKEQAKNYIGHVVVSKRLNDDKTPRDVEGVVIGVHGNKGLVRVKFERNMPAKSVTNVVEVRLVKKEIN
	RL35B	P0CX85	2.52e-09	0	20	3	3	MKMDCQSFREKNISELEEEIINLKNDLLQLRQKKVSSTVEPDEIKTARKNIAKALRVRHEKLLEEQCKKYENMPLNKIPKELRPKKTRAERRKLTKKQANRKVPKVWRRELKNPKIYFAYTE
	RS19B	P07281	3.2e-13	0	20	3	3	MDEIYTVKTTDFVNILKKSLQSNTDITLPKDHDILKTSTGKENCPVSDDWYYARMAAILNLIAKKGNMTVEEACVEFGNYKNRGRRPSMFVKADEMFMKSIFENLEKIGYLKENKLTSNAKEIIMDVIQSLSE
	RL7A	P05737	3.02e-30	0	19	5	5	MSSSVAPNSFKSLQEYEKKQALIIDAKKSEYEQRVLRNKEYALETTEKLLNKYYDSVKELEKTKSDYKSKNMLYIPKESNFLVVVKIKSSIGAAPRQRSILKLLRLNKTNSAVLVKNNKSMKRMLQLAKDYISYGSISYELLRKLVYKHGVIKVNDKHRKLNNENIEDAFRGELKCIEEIIYNIYFGTEYFKVCANTLIPFRLKSPQGGFKGKKSKGFTEGGNLGNHYDLIGELVERML
	SPT16	P32558	1.21e-60	0	19	20	15	MTEIKIDPLKFSLRIDKIRKLIPDPLLIILGSKSDLEQANLNSALSNYLIGYEFPNTMILIDNQVRIYSNKKKLDLLRILSNCDLFPLEKDFSNIQEIIKSLSIFPKLCLVDKNKIQGFLSENILNTLICEDVSYKIEKLFLYKDEDELINCKKAGLVINHLIKNCTELIKENNLEEDKLEEIIDMPLDGIDNENIEYSFPPEISKYSYRIGIRYNGYCAEGGRTIFQDMNIFYNAQKFILSLIRVGDNSKIVYEKVKEYLKSNDLEVDDNFLYTTGLLNEEVNFKNEFRILNGLVFVLRLSNGVSILSNTFFMDEIPIFLTISDKFEDFLDQRPRFRDKSREFELDVRRKEHQKELLEKLINERLEYYKNKRNNVLEEDKNENIPYLKENLIPRKGKI…
	TCPQ	P47079	8.37e-25	0	19	9	9	MNTSGFISQSQTEEKAKYTVVTKKLTSLISMFDKLYGKSYHTKLIQTDYNCIKNTNCPSVILDNVKINHPLVKLLIEYVKKLDTVGDSSKYFLLVVKYLINESFQIVEKGVKPTVLGEIYRNIGTELNEMCGGFSKKVDIFGENNLEEDLNKMTIQDRQLQLKQDNEKVYKDKELTSTQDKQTQPKQDEEVQPTFSLLLDSLINNKKIKSLVQESILKTKSFSTEKIRIHKMLTGTIEDSYIEEGMVFDRVPDSIRKSLKDGSSAIYNCPLDISRAELKSTILMNTSEELYNFTNEEINFIKEKVDSLKSDLIICSGKVDNIFLDFCNKANKVVFKIMSKHDLRRIRDCLGGSISPVLEPISNLGFVKNMEVFEKSSKLYTKFIGKEIYTIVLRSSLDV…
	N.I.			0	19	3	3	MKFSLKYLPLVFHAGRSVYIKHLNQDLYMCDVSLPVKNDRPITQCEKDEATNFSLEGDTANIHIVHTPVSNGVWDIGRAGFIKIFTQHGNSNQNFYFKEIGDQINIMQNSKCVEWDDSTKRYVLRSCDGSDEQKFMKLDKLPHMDYVDDHGHFSHHLIGECPINTPFSRDKSIYDFDGRLKGDYHHRDHNHHSHRCHSSEHFLDHDDH
	H3	P61830	1.52e-45	0	17	8	4	MARTKQSAKKTTGGKAPRKQLAAKSTKKTPSGTPGTEKRTKQRHRSGTLVLKEIRRYRKGTECLIRRLPFQRHCRAIVRESNNAAEIRFQGPALAAIQEAVECYLVGLFEDSLLCATHARRCTVMARDILLTLKLRSRVINTWTE
	LTO1	P53846	0.025	0	17	6	6	MSGEIKQQPAKSSVLFKLAFYGALVSCASWLSLMIYYGNFVNINPELYARTFMVWRNKGGDASMFEGRYKGYKINDYEENPKFTNFIKFAQTEDGYLIAGNYPLHAPREPEYLHTLIDPKEIVKELWKIQFNIKALLNNKKTQEEKDTWRKEAMKSMKDKKYELEFKPKWFKENKNITSQQIKEAFIIDNKPSIWWKAAPCFLDILTKLSQNEKDYKFKNGKVSESLYKDIEILMNHLGYKASDYKEEINNFFLNMATVKASPYETFIYSRLFNLYTYLTINHEFKYQKKIQKEDEKRTDEIHSKEKAEIFSHIFANVYEKPFDHNLKNENWTEYLTRIFGASQKIEGINKNQSENIEESLKKARSNLSTQVSQ
	RL12A	P0CX53	4.55e-48	0	17	3	2	MNKGGDSGDVKFLKIQVIGGELPGPVLAQRAGSWGIPIKKVGEDIKAATAEYKSLKVMVSVTVAGGKASIEVLPNTSTLIIKALREPPRDRKKVKNIKHDGDLKLSDVIEIAKKIRSKSFSKKLSGTVKEVLGTCYSVGCTVEGKTPKEITASIFSGDIRIPDE
	RSSA1	P32905	3.29e-50	0	17	4	4	MAKVNIPIPEDFVKLILISQGHLGGIKTSKHMGRYVYGTRKPENIKVIDIEKTWEKFILASRMFCSLQNPSEAVVVSTKTFGRKGVLKFCEATNATPVIGRFIPGTFCNNQVKRPLEPRVLIVSDPFADKQALDESSYVNLQTVAFCNTDNDVSFVDVVIPMNNRSPVSISTGLFILSRLVRFMKTGEPLDENMKEIELFIYRDPVELERLVEEQKAIDSANINIGNQEFSDPEDYSTVNNWASDMTNISVETTRSGAERGWGN
	TCPB	P39076	4.23e-137	0	17	7	7	MNIFSHQNVGTTEEKGQDAKRTILSGTNLIGDICKTTLGPKGMLKILKGDTKNQNISNDGAFILKNLQIDSASARIIINSSIGQDWEEGDGTTSVAVLSSILINEISKLNIHPIKIIRGLRMAQERCEKVLNKISSVPTDEDIKSLINTTLCSKVLKYDLEKFTNMCIKAVEGLEGKTDLNLIQIIKCPGKLEDSYLDDGFILNKEAVIKTIKNPKILLANTSLDQDKIKVFGAKINVSSVSDLAEMERIERDKMNSKIENICQNKIDCFINRQLIYDYPMQLLKNKGVQPIENADFDGIERLNNVLGGKILSTFDNLDESVYGTCEEIKNVNIGGKKFIKFSGIKNGASTIVLFGSSKEMLDEAERSLHDALCVLIKIKENPKIVYGGGSSEMALAVE…
	N.I.			0	17	4	3	MSLVLIFNLVSCYVFEPRHALMITTKTSSTPYSYNSNLGHMRPYAEPLFVQRIHREVQPFAVEDDEVQKNDLDNSKFKRRFSEIFFSHSMVRLAMFSVACCLFFFIGYQTRKSQESNSYVRLPTTN
	ALG11	P53954	0.013	0	16	5	5	MDLFDEINKNRLRYNFPSKEYKSIMLKNKSSLLYHLELNTCKFYLLNSKKYLKKNLKLSTDSLYSEYIHTISCCDINKLLILRSKLEHYDSFIKEIDNLLTNQNFDINKIKSIYKWNDIEITFSTKKKQADYINKCYKVEDKKYNNQIVMFITKLENKIRSVKKLLKKDNSRVKCIRKKFENVKKVTEMFLNFLNENYVESEYLNNLRNEVENILKIDDVSSFSVNLFVFDDVSSEIVSMRDIKSKKEVKEDLILYLKGLFEINNDQLENVPFIPDFYDIAYDYIKYPETNINELLKNITIN
	RL18B	P0CX50	1.83e-13	0	16	3	3	MAITFAKKIIPKSTVIKRKTVKSPNPLLQSLADFYIKVAKNCSNDDIKRIAKRLTMSNKDRPVVRVSEIVKSLNEDSDKVAVVVGKVLDDERLVTLPPMRIVALDWSKSVQEKVERSSGKFFTLDQLFKICSDLNNMVLIQGDRMKRKSAKYWGKSPGQKGSTTLPRANKKQRGGEKRIRMKGRKASNKKSEN
	N.I.			0	16	17	3	MRNIKFLSAALLCAQSVYSNICAPSNTGVPSIPNLSGGQIENCGVPSKPLVAQPPSGMPTDCVVGSPGNNPPVGQPMRPSGYSQQPPICAVGQPEVPGGNFPGQPSVPVMPNVILPPSPPQPPAVTQVFQPPVPAATTIVNPVPMPYQTPQTPQTPGQGNYLPPSGSNQPPKQETQCKIKNVVECTPVTPEEEVPEPLPPTSITYSPQPPTNVPGTPNVPGTPVMPAMPIVPTVPAQSLCVMPPVNPVPMNPSNTPYNGSNVCVTPPSQGTGVPVQPSQPALPAQPSQTPQHPVQGTPQNPANTVYVPIQQAPSECANPSNMINSLCDNSTHLPTSMKGSVTSCDVPNNAECLSKMISQPPQATVVDYAECTPQPRTLVDVGVLAPASEAYIQAHQNQC…
	GPD2	P41911	8.77e-42	0	15	5	5	MNIGIIGTGNWGTTVAHMISKNVLKNKDKFNKDIIIWGIQEEYNNQTMSDLINKEHENKKYLPNIKLGDNIKYTDKEESFKDIDIIIVALPHQFINTLYKFIPHLKEDIIVLSVIKGVLEGNVYPQEAEYVQDGRNVYKEDNVHKEGSVYKDKNVYKDDGKYARDGQCSQQEDNVYKSTYKEGGNYGSFSLVSEHINKIFKCTTNTLMGANIARDVARGINGDILYKSEGTLGYSKESDKEILYSLLTSEAYKISCTKDLIGVELCGSLKNIIALGYGVTEGLGCSKNTSIFYLRRGFLEMKKFLETFYPSTSSLTLFESCGIADLIVSITSGRNYKYGKAKAEENISEGEFEERIGNQKIQGVGTVNCVYNYVLIEKKLEEFPIFVGIWKIFCDNGPC…
	UGPA1	P32861	1.65e-153	0	15	6	5	MNDADSSEYSTFIDNNCIDNLLKRMKNTLNKLEEDCNKTELNQFYDLYERYLKSRGETIVWDEIKHPKDRIIHYKDIISQDSNAKDLLNKLAVLKLNGGLGTTMGCVGPKSAIPVKNGKNFIDLVAKQLKFLRRQFDVEVPLVLMNSFNTESMTETLISRHDNILTFNQSKYPRISADTLLPPMNLNKNDLFYPPGHGDILQSLDCSGMLDKLLDDGKEYLFISNIDNLAATVDLNLLEFFASQDLEFMMEVTEKTRADIKGGTLIEYGGNLRLLEIAQVPPSKKSEFTSVRKFKIFNTNSAWINLKALKNKLKTESFTLDIIENVKTVGDESVFQLETAIGSAIRFFNKSCGVVVPRSRFLPVKSCSDLFLVESNLFIERNGQLVLNPNRVPMNVPTV…
	YOP1	Q12402	2.42e-16	0	15	3	3	MEDIKNISSKFPILNKIERDLKIPKEYALLASVLLVIILIMSTPIGPIITSLIGVIIPLRETLLVLKQVNPNKDEIRHLLIFWVTFGLLTSLDAYSRFIVSFIPMFYTLKFFLLLYIGPSRFRGSKVVYDVIISKIPERWYINDNGINSALSKADAVAKEAAKKIQEKKHE
	N.I.			0	15	2	2	MILTLLLAQAYSFSGLLESDSKPDYFLQDAGNNSLGWISKGDSNKEANKTLLVEYDAIKKSITLNGKKICVDSTNSTVKFCDNNYVFSRWETDAEDGKFKFRTESDLCLSVGKKDKSFNSAIVTTCKAQNKNQRFQYEKDTEDRIETIKNDYDEGGVVLLKMTLKAYNDDVPVEIIVHDDKDGNKRINSTIGELKSLINTNTTAETLNHDVLVDSTKRNMKSK
	GNA1	P43577	1.11e-18	0	14	2	2	MKENYTLRELKLEDYDAGYITCINELTTPVEIDKETFTQRLDLLKNKKDYHVVVAQDSTGRILGSGTIFLEYKFIRGCAVKGHIEDIVVLKEKRGLGIGKRIIEHLLDYGKRKECYKIALVCEEKNKKFYEKCGFIEKEREMVIYTQ
	KPYK1	P00549	8.92e-78	0	14	5	4	MNKIPNLTKIIITLSPKLNNIPALVSFINQGITIFRMNFSHGTEQEHKLLIDNLRQASQKTNTIITICLDTKGQEFRINLTKSSEMNVKDNDIILFTNKKDTEDIFIPIEDFNILNKGMKFFLDDGFLSLEILEVSTNYIKAKALNSHRLKNNKKVNFPGIKFKNSGLIDIDKEDILFGVRNQVDVIFGSFILNKEDVLKIKELCGDIPVYSKIEAIKGVENIDDIIDNSDGIMVARGDLGVETGFVEMFGVMKTLVKKCREKFRPVICATQMLESMTTSTIPLRSEISDIGNAVLDEYDSLMLSGETAVGDFPYLCTAFMQNIIRNAEEHASKKKCSKCPFINQIDSCIILETSSHSIIKSLYNKRLGVNIYVISEDRRFLSIINLYRGIIPLQKSEE…
	MGR3	Q04472	0.025	0	14	2	2	MIFIFFCLSLQEYIKHYSDDKFIKGSMTDGIAHSVDKSKVTEDDNFSVERQYKTYQKSFYTKPNRKYLTMGDESKLKYKDSKPKHESQLYRSSLLKAGLFVLKNRDKCVEYDRGSDTYNSKKCSSSDNQKFHLLDKPDEAV
	PRA1	P53633	0.000174	0	14	3	3	MEEKSQTPKVQNVFTNLMSSKTPPKEFFNLNKTSVPQNWDTAKKRISNNLEKFKTFYSSISLIFLFIFIVFNPSVVLLLGICGLCAYGNMYTPTIQGFECTKVVTNSATLGLFLLYIVVFPRTMTLILALVSLVSLGIVTHSVTLEEDEIQEDV
	RL4A	P10664	2.21e-72	0	14	6	6	MDSKINIYELDGNTVKSTVNLPDVFSVDIRSDIIEQVHSLERLNLRQPYAVSPDAGMQHSAVSWGTGRAIARCPRIGGGGSRRSGQGAFANFCRKGRMAHPTTTMRRWCRKIVLNTRRIALAMSIAASAKTSFVESRGHKIENLKNIPLVVSDDLKKFEKTKDAFELLKNFNLTEEVERVKDSKTLRGTKGKMRNRRFRMRKGLLLIHDSPVELKAFRNIPGVDQLSINKLNIFELAPGGHAGRLVMWTESAFKKLEKLFGKFNEESRILKKFTLPKKMITTDSLEELFLSKEVQAVLNEPAYIPEFSPRKTEEEIAEGEKFISMFDSERILSK
	RS3A1	P33442	0.021	0	14	5	3	MDKKESTSKKSESSKGSTSKESASKKSGSSLGSTSKHSVSSKGVTSKKSVSSEFKDGSSLDVGVGSAAFSSTAYDTTDITEPLKETNSSSFSDVEGTNALTNTYVIRDKFDNPVRELAFQEKFGLPVDFTAQDVRLYVFSDGFTVCCANQEPESSNIQTNSFHQLKYTRMFDRPIREVYMEVVEGTVLVVGEFADYDYPQ
	TKT2	P33315	1.63e-152	0	14	6	6	MNKKINNVRTLVVEMVQKANSGHPGAPLGLAPFVYTLFKDYLNINPLDDTWVGRDIFILSNGHACGLQYVMNYLLGFNNIDDLKNFRQVNSYTPGHPERKSRGIETTTGPLGQGLANSVGFAISLKKLNLDNKVYCIFGDGCYMEGISQESFSIAANLNLNNITFIYDFNQITIDGPTSLSMNENVVMRFESLNYEVLEVDGENIEEIKKALDVKTEKIKMIILHTKIGRDSILEGKAKVHGSPIGEEGVKLLKQKYEIPLEDFYISDELVNDWREIKQNKIEKSKQMEIKIDVNEFDLNSLFVDDIFDNGTLATRKTFSMMLNKLKCKSKFICGSADLVGSCLNKFEDGTDFTCENRTGNYINFGIREHAMFGIMNGISGHGYFIPVFSTFLNFVTYG…
	N.I.			0	14	3	3	MHLLLFIFSISSKVLLNVQKDKETQIDYLLTDDHSDLTVSLTNLNPKNEIRFDMKKDSRLLGHDINSLSILDKEFRKTYTDKGLYTLVIYNLGDEDSLVSLQSTYNKVLGNEDKDVKALKTLFNEIEGRLSRLYDLYLRLKTIQENNIREAQRIIRGLYVMLIIPVVYILVGLAKIKAVKMMFAPKKGIKP
	N.I.			0	14	4	3	MIDPNNFQTLEEHEKLANLDIPDMENFKAVAFLHIGKFEEALKFSQKDSYESAYALYKLRKYKKALKVANKHSGEKWDVLKSQILYCMGYFNEAFKFLNKLKKDDEIVVNLQAMQSLGELTNKVNKHHFHNLYIKKKEEDFIKENLEDYKFKDEEIYYEFLFNKTFECAENKTEYLGNLKKLSDQFPKANIFKMQMANIEGYFDEINPEDLSKTQRQVYNFNSKKSDTIENGLHYLSNFSNKLGDNQYKWIENAKKNNFKINWNKIPDTSETLNILRILTGLENKNIKIDNIKKCLEKIKNENVKQKIEEYLNFNK
	H3	P61830	2.57e-19	0	13	4	3	MARTAFSVTSQKGKGKKTPDKRSPPKKKRSSFSIRKPNITHSQAKKKVKKSASIVLKEIKFYQKSTSFLCSRQPFVRMMRRISGNIAKNTNSQAPRFTSQALEILQDVFETHLTSLMETSYLASKHAKRVTLLPSDIKLINKVKGYDQSMY
	MKT1	P40850	2.63e-06	0	13	7	6	MPIRGIETIKKSSLNTWIAKAQVSVLKDSILAIDGFWFLRKYVVTGNMSDFFISKCDERFLAPVLRLIKMSNLSKIQILFVWDGLDFEKPISNSKTTDFDKLKTGFEAYKKNEEKICNQNWKHLLDFEDVVSPINKLLKQFGHDAVRAPYSATAQIAYFLQNNMCNYGFCKSDALIFEGVEKIITDFHLENSEHFMFTAFNKKNFMKAFELTNQNFRILAFALGCEFCPTIPEYADNFIPENIITIVKTRDFDNYLEELSKNNPIYLKYINSFYTAFVLIDFHPVMKEEGKVSFFKNSEVVPSDFTNIFGKRLSDKFYKLLFNCKNIVKILEKIKKNEVKFLEKNISYKLLTNQNPDKSDLQTLLVKDLKISDKIPKSIQVLYYYLITENIVKEKCLDK…
	RL3	P14126	4.5e-122	0	13	5	5	MSCRKFNAPRHGSLAFCPRKRSKTIRPPIRAFPKDDPSSKIHLTGFIGYKAGMTHVVRTKTVQTKNKQSLKEILDAVTIVETPANVIYGVTGYEQTGRGLKRVATVFSNHIDQGVLRRRYGLKWEEISGKLSGLSIEDTETKISEIKKRSCVIRVLVHSQPSKIPVLNLKKSHTAEIQVNGGSIEEKVDWALEHFEKEFNVQDIFGVDENLDVIGVTKGKGFTGVIKRFGVTKQPRKSRKGIRKVACIGAWHPSRVMTTVARAGGKGFHRRTEINKKVYMIGHGNEKIKTEYDLTEKFITPMGGFPHYGQIKNEFIMLKGAIVGPSKRVVTLRKSLLKNQKKNEDLVIKFVDTSSKIGNGRFQTTEEKRAFYGIKKSEVVNSTD
	N.I.			0	13	4	3	MKKTLSIIKRYLYMIILIRFINATKNEFVNTIGIQIPSVAKENTGILYRIIYSVLLCFFIIFIMRRKSLFIGLQQQAIILQGMFFGIEVVLESFGIKWFGLFYWLIAIITAPVCAIISVNDKFLRIFLCMVNSFGICYLSAVIFRVSSTIKLGVLGIVLYLLLILLYNGTAKAQLCFAKTFTVTISVLSIIQMTNLINIFKGIHGTSQESVVKKIIYFGISGVVLSIVGIYFVSFTFYSDWAEEKANKIETATKNAVKKETPASA
	N.I.			0	13	3	2	MGDQDENVKNQAMEQAELAEMKVNEAVSNIEKSKLGNNLPTDIQSIHITDIIKLLIVNGIFNIFSLYLIFGTEYNNALTFIRKTLHFCFIISFFLSYVLSVACYIGGVQELYKFILFTMVVKTGIAFFLFLGFSLPSFTNIIVSLLYCSYLAFQDMVLLYYIGIYLKRLASDKYDDYGVKITNKAAEKV
	BSC5	P53755	0.018	0	12	3	3	MKYLVNTLIISLFTVQILSRTVKVDEDVVPKNENLKNLPEKLTTKIEDSTSSSSEDHGIFIKISDKRNKSSKPVKEKNRTEKKEKKLKPLVNQKLKKQAVKIDKLNKGQISPYDFAVKNEAHKPEVNVPKKDIKPTLSLDSTYKTPTSDFLLKDFKPKSVNISFTEKEIKDLEKFSKDLDNFLPSINKISVIVKNVIKFSKKDDENKNKSDKPSELFNIKVIEVSDGNTSN
	GSP2	P32836	4.56e-49	0	12	2	2	MAKEENSRKFKICLIGDGGVGKTTYINRVLDGPFCKEYNATQGVVVHKATFWVSTEHSIIFDVWDTAGQEKKAGLKDLYYLGADGAMFFYDVTSRISANNLNTWIKNFKTAAGEDKPIIVVANKVDNVDRKVNKKNILNNLKMYDYDYCEVSAKTTHNFAQPFLLLARKLSNNSSLVFVSNVDLRPTNVNYDVTNEVDEDYDFARQAQIEE
	IF6	Q12522	3.91e-75	0	12	2	2	MSHRIDIECNSEVGAYLSLTNNYCLVGELRSKNTLKYLLENLDMPVVETKINGIPMVGSMTRGNKNGLLVPSTTSDQELYHIRNSLPENVLVKRINERLNALGNVVLCNDNICIIHADVDRETEEEIQDILKVQVYRQNIGNESLVGKYAALNNQGMLVHPDTFEESMKELTELLEVNVIAGTVNSGISRIGGGLVVNDWTCFAGRKTSNIEMSVIESVFELGEDIDLEGKKKFIIDEIIQ
	NSR1	P27476	1.75e-10	0	12	13	8	MKKPVKKVERKESIRASAVKKVDNKKNKKDEKETPKKVVKGDNKKKVTSKKEIKKEDSDSSSEETKKVVPTKKQEKKVSSDEETKKVDSSKKVEDDSSSDESDSSSEEVKKVSTNKKEESSEDSDSSSEREVENKIPVKKEEINAASKKTATPSKKQDSSSEDSDSSSESIKSKKTPVKKEETNAASKNTVTPSKKQDSSSEDSDSSSESIKSKKTPVKKEETNAASKNTVTPSKKQDSSSEDSDSSSEVKDDKNPEEKILTNKKDSSEGTDSSSIADKKKLKKEEEDSSSELEQQSSSVDEEALEDKELRVVFMKNIPFNLTEDELKKEIALIGKTVRISIPTTHDKERNKGFAFIEFVKESDAKKCLKLNDQELFGRKIIVNIANKTERKKKFTLKV…
	ODPB	P32473	2.37e-104	0	12	2	2	MFEIRELINQAFDEEMSTNPDIFIIGEEVGLSGGPHGLTKNLLNKFGERRVRDTPISEMGFTGLAVGASYLGLRPVVDFMTWNFALQSIDHIINSCAKTSYMSGRQVSCPIVFRGPNGFNSGYAAQHTQDFAQYYGAIPGVKVVCPYTGRDHKGLLKSAIRDNNPVIILENEMLYRDKYDTVPFDYLQDLDKSVIEKVGKDVSVIGISISLKEVFKSDKILKERDIDIEIINLVSIRPIDYESIIKSAEKTKRVVIVDFSYPCFSVASEIAVNIYERMSEVKIVRVLAEDIPTPYAENLECLSYPTYSDVVDAVTKIMQ
	RL31A	P0C2H8	4.18e-09	0	12	1	1	MNTALENNKMMEITVNLGKLTKGCNWTKKASIAIKKFRSHLKKMLKTDEKITIQKDLNKYIFSKGLTKVPRRVRIKVERIADKDNAELNVIKCSHVLVGNFKGLKTEIISE
	RL5	P26321	8.62e-69	0	12	4	4	MARKAGRRNKKAKSAATKRSRFQVKRRRRRECKTNYRHRINLIKQDYNKQGALKFRLVVRRTNTKVICQITRSYIDGDRVFAFADSTELKNYGVDFGLKNHFAFYATGFLAARRALAKLEMDDLYKAKETDGTYTVTEDIDEERRALKVFLDIGLSRSTKGGNTFIAMKGCSDAGVYIPHSESKFIGYEKNKPFKADELRDRIFCKHVSEYMKTLKENDEEKFKIQFSDYIKKNIEPDNIAGIYQNALDGIIKNPSRQEKEKKDYSGFKKFKVEKLSLEERKKRIQEKLSALKAN
	SODM	P00447	7.26e-35	0	12	2	2	MFTLPKLKYEYNALEPVISEDIMITHHKEHHQTYVNTLNKLVQDNKLQGKSLNTLLYGNNRDTLLDKQLRDYGGGHFNHSLFWVMMSPQKKDIPDDLLFLISEAFGSLEKFKEEFNFMATKLFGSGWVWLVYKDKVYIETSTNQDNPMMRDCEVIPLLCLDVWEHAYYLQYKNRRKEYIEKWWNVVDWEAVNEIYQECVVNKKNLQATSDGLINFSK
	YRB1	P41920	1.14e-20	0	12	2	2	MKKEEKEQHLKKEESEQHLKNEEKEQPMKNEEQIKEETKEEEKVKEENKEKVEEEKQTNGPIRKQSSFLTSTITKKNDEPVVASEDLELKGLQEKFIESNLKDEVLFKSKCLLYIFNKEKKKFEERGPGDIMINKEKETEMIKVVMIRESIMRFGCNHYINPRHKLIKNENINNGWVWCTTEDTVDDETNKKKFYLVKFDTSENTEKFKSEYEKGRLANKEILEK
	N.I.			0	12	8	7	MVKKKQVGRPRKAKKTSIENDKADSEEIIEENKQNENKGRTNKKKAINKKNMKDKIDESKEKRTETNEVKSKEEIEESKEENEKTNKKNMKGSLKQASAKAKDKSEESNEVKSKEESNEKREDINKEGTESKEKTTVSEEKESDEIEEASVKNIKDEKQKKVRNIKGDSNRKKPKNMKEEIKEKSAESKEKSTESVEKSVESKSDTTNTNEEDTELKNESTETSEEEPKGKSTESEGESDESNEEDTESEGESTESKEKSTELKGETTKSNEEDTKSEDESDESNEEDTESKGESDELKESSGGKNPNDIKRESNERSTQSQEESDKSQDEGKESTNEESSETNEKSIESNEEKTNEKSTETNGESTNSNKETSESNEKSKESKEETSESNGKSTETKS…
RPT3	PRS6B	P33298	0	0	11	2	1	MLKNNISPDQKFLIYKQKEREYNLLTIREEYVRKEIEILKREERHAREEINRVKSVPLIMGQFLEPIDSNTAIVGSTAGSNSVVKILSTVDRELLKPNTTVALHRHSNAIVDVLPPEADSSIPVMADSEKPDVTYSDVGGLDVQKQEIRETVELPLLHHDLYKQIGIEPPRGVLLYGPPGTGKTMLVKAVANHTKATFISINGSEFVQKYLGEGPRMVRDVFRLAREHEPSIMFIDEADSIATKRFDASTSADREVQRVLLELLNQMDGFDQNCNVRVIMATNRADTIDPALLRPGRLDRKIEFPLPDRRQKRLVFSTITSKMSLSNDVDIEALVNRPDRISCADINSICQEAGTLAVRSSRYVVNHKDFEEAYTKVVEKNDAQPDFYY
	ACT	P60010	0	0	11	4	4	MEKIAQALVIDNGSGMLKGGFAGDDAPRAVFPSIVGVPRHKGVMVGMGQKDAYVGDEAQSKRGVLEIQYPISHGIVTNWDNMEKIWHHTFYNELRVAPEEHPILLTEAPLNPNQNREKMTQIMFETFNAPHFYISIQAVLSLYASGRTTGIVFDSGDGVSHVVPIYEGYSLPMAIRRLNLAGRDLTEYLQVILTERGNNFSTTAEKEIVRDIKEKLCYVSADYEEDVKNNSLLSSITKNYEMPDGQIISIGNERFRAPELLFKPHLRGYEIMSIHDTIFDSIKACDVDIRKDLYANIVLSGGSTLFPGINVRLDKEIRNLAPSSVKINVVSPAERKYSVWIGGSIVASLSTFQEMWVSKQDYQEHGPFIVHRKCF
	BDF1	P35817	6.4e-40	0	11	3	3	MEQDQALLDYQMKYCSTILQKLKRNPSAFPFLEPVDPVKYGIPDYPLKVKFPMDISTIKKKLDTKMYSSPSSFNSDIKLMFNNCYIYNHPDSEVYIMGKNLEQNYDLLFNELPVEICKKRKRPEINLERSKRIIRSGDTINIDEYEFCIDLINNILQNKYKTFTWPFLEPVNSNLLPQYYEIIKNPMDLKTIKDKLDNKMYQNIDEFTNDLKLIVDNCHKFNDSGSEVYRCGSELNELINLLLSKYEPKDIKGRILELKKKISQYTKECKMLENKLKDKNDSTVVLKNYSLNERIELGNRILNLSKGHTDSVAKIIQKYSAGEYVENNEIEVDLRILPDNVYEEIDRYISNVEMGIEEKQE
	GFA1	P14742	0	0	11	7	7	MCGIFGYANFLTEKTKKQISSILINGLKRIEYRGYDSAGFCIQGNDNKNYILFKEVGKVEKLEEMTNQQEIVDMDRLLYNHVGIAHTRWATHGKPSVINCHPLKSDPEGKFCVIHNGIITNFKTLKEFLKKRNYEFESDTDTEVVATLCLYFYNEEIKKNDDPKFVDIIKKVIKRCDGAFSFAFISPLFPNEMVAVRVSSPLLVGLKGADKMSLDFFDVSYGNINDDRPVSPLASQNNSPKLNPLNQNQNLIDDLRKGVDRCTLHAADNDSLEVFVSSDASALIEHTNKVIYLEDYDICHIFAGNLVIHRPNSKQLDTLGDKREVKTIETELNAIMKGNYAHFMLKEINEQKDSVVNTMRGRVNFEENAVNLGGIKEYVNVIKKCSRFIFIACGTSYHA…
	RL20A	P0CX23	6.09e-25	0	11	2	2	MDFAKRNYTVPPFKEYKLSACLTPTSKNPQPQIYESTIYAQNHVFARSKFFKLLNDKYKLKPSKLVLLGAEEIKEQVTGEVKNYGISFVFRCKKGLQNSYREFRAISRVSALDFLFREAAIRIRCKRNDIFVIDIKELEDEEIKTGKVAEFNQPDLKFPVFGKYANTRDLYVPVNTNLSD
	RS18A	P0CX55	3.7e-36	0	11	1	1	MSAENEVRSYTSDPQELQHIIRIFNTNVDGTKRIAHALCAITGVGKRISNAICKRVGVDVLRRAGDLNSDELEKIQKAIADPTSVGIPTSFFNFKRNPVDGNDVHLVSTRMDAEYRMMLEKGKKMRHVRLCRVACGLKVHGQRSKSNGRHIRAGMVFRRK
	RS3	P05750	1.76e-42	0	11	2	2	MGNDNKILKKFITDGMIFAELKELFEKCLINEGFSSLELRLEESPVKVILKVVKPHDLIGDKKWKVNQIQHLVASRLSLPDSNVVVIIDKVVEKGLCPIYQANLIKEKMLANIPHKRAANLVLKNTKFAGATGCLVTISGKLKGLRACTKKFLEGVVIKSGQPSRDYVKKHITTVNTKQGVIGIQVSIMLPHDPEGIIGPSTLLPDKIVVLDAKE
	SDT1	P53078	2.41e-08	0	11	2	2	MKIIKLTENISNLDTSAYAEDDKFLVFDIDGTLYKENKELVSKRRLAQWKHLNRDLNISFDEFESKSKIYTKKYGTNYKGFLKDYKIGEDLIKNIDNVYGEISDHLTDPSASIELLKNLSNSQKRVRIFCFSNSTSKQSEYTLNILNISKYVDTLFCTGYCTKNEIITKPMVEAFDYVNKVVQNNGDKKILFFDDNDMNIESAKKSGWIAIKVDDADNINNIVEREIKNHFG
	YPT1	P01123	2.09e-55	0	11	2	2	MSSESECKYLFKFILIGTSGVGKTCLMTRFADEIYESNQASTIGVDFKIKTINLNNTKIKLQIWDTAGQERFRAIVSNYYRGAHGILVVFDMTNKDSFISLDEWINEIKKNTKESVEIMILGNKIDKEEEIVVSEKEIEEFLEKHKIKKECFIKTSAKENIQVNSAFESLAGRLMGKFEGSTFDNSKKEGFSLRSTENGGKCCM
	N.I.			0	11	1	1	MSLLETLINEKRTCILTMEECQDTVRGLAILYANNVEFETFKKEENPDLVEDVIKKYNFKYYPTIFIKGEFIGGDKELDEYFKIHNEIKRI
	N.I.			0	11	2	2	MKYELIAKADFDNIKGLSCDQTYPAILSCTACSFVHPKVVILTSESTIKEPNVYKCNWEMKCHSCKNDIKVSIYKSPSLSTVNIKDRYEDDVLVSYNPVNKNECLLSILECSGGEIREIKNVPLNILTDDLRLFNEKVVDEKRSLAEVYGNNKTYSIINYELEIRRVK
RPT6	PRS8	Q01939	0	0	10	3	2	MSSSICRDFYINEIDKIDVQIQKKKKVLQHLEQERAELNKQVRQLREEISIVQEPSSNVGTISEKMGKKQVLVKTNPDGKYLVKVEPHINYDELKPGVRVALRSDSFEVHRILPLKVDPLVSLMMVDKVPDSTYNMIGGLDEQIKEIQEVIELPIKHPELFENLGIAQPKGVLLYGPPGTGKTLLARAVAHHTMCKFIRVSGSELVQKYIGEGSRLVRELFVMAREHAPSIIFMDEIDSIGSSRTDSSSGGDSEVQRTMLELLNQLDGFESQQNIKVIMATNRIDILDSALLRAGRIDRKIEFPQPKESARLEILRIHSKKMNLTKGIDLDSIASKLVGSSGAEVKAVCTEAGMFALRERRVHVTQEDFELAVSKVMKKATDPNGDLRKLLK
	6PGD2	P53319	1.35e-91	0	10	4	4	MEIGLIGLGNMGRNLAKNLDDKNYKLHVYNRTYSKTESLIKNHPKIIPHKNIKDLISNIKTKKIIFIMLTAGNIIDQILDELSNFLNEEDVAIDLGNSYFKDTIRRTKNYKFNFVGAGISGGELGARHGGSIMVGCKEHVWKLLKKVFDDISTDSQISNMKCCERFGDDGAGHFVKMVHNGIEYCDMDIIAECFNILKNMKKDNKYISDLFLKWNDNDLKSYLLEIAGKILIKKENNEFLIDKVEDSAQQKGTGKACITEAVELNVPAITVVESTFSRVISSRKSVRDELSTKWFFESKESCDLSEEDIHNSIYLCRAISYVQGFNLLNIASDNYKWDKDLSKVCDVWSNGCILRGTFLKTMKEITSETKEDFELSETFAKIFNKNIYSLKNLVKYSTL…
	GLRX1	P25373	0.017	0	10	1	1	MESLTLEKALQDNENFMIFLKECPFCYKAEKILKSNKVKFEKFNKDKYKTLTEEAQNKYSYRTFPLIVLDRKFIGGCSDLSKIFEN
	HSC82	P15108	8.73e-139	0	10	5	5	MESGEKKEQYEFDVNTNQLMDIIIKSVYSSSEIFLRELISNSSDASDKFRTLYLELKEQGLAVDDPSCAEIEVIPNLKNKTLTIKDNGIGMKKSDLISFIGTIASSGTRKFKEALEKKEAGNGDINHLIGQFGLGFYSSYLVAEKVDIITKHPQDEAYVWSSNGKENYTIEKYEGKEFSHGTSVILYIKEGNEEYLESDKIMSLIKKYSQYVLYPLFVYVEKEVEVKDEEEKEGDKKEDTDEPVVEEVKEKVVKKQKVIEKVRVNIDKPLWEKNIKNVPEEEIQSFYKSISGDWDNYLAVESWTIEGFMTMKLLLFIPKRSRMDMFSAKNKKPKNFKLFANNVFVTDDFGESIPEWMNFVVGIVSSNDISMNVSRELIQHGNVFKLIKKTVPQKLLDMI…
	MDN1	Q12019	1.55e-08	0	10	15	10	MRMYKNTNRLLFLLLLITNILTEKTFYLNLKEFKNGQQLIDEIFKQAKTINLKKNDTIKKFQVNKLKNSNMIGVTPIVSNLKGGDTKQEPGGEAAPKQAEQKKEEKKAEQAPKKEEQKQQKEQKKEEKEQKKAEQAPKKEEQKQQKEQKKEEKKAEKEKKKAEEAPKKEEQKKQKEQQREEKKAEKEVQKKQKEKEKEEKKAEKEKKKAEEAPKKEEEKKRKEKEKAEKEKEKEKEKAEKEKKKAEEAPKKEEEKKQKEKEDKKKETEKEKAEKEKKKAEEAPKKEEEKKQKEKEDKKKEKEKADKDKKIEEKDKKSVSQKSEGASTAAQSKTASQTQSASQSKTASQTQSASQSVPASASQSMSVSASQSIPISASQSMSASQSSMAQSSSLPLSSAS…
	NAB3	P38996	9.91e-06	0	10	3	2	MKIFVGRIPPNLDADTVYNHFKTFGEIDNYNFKGQFAFVEYKNEQDSDKVLNMREIEINGNLVIVEASSSRGRPRSEYNESRRDEYPPMSPRGRDNYGPPRYDAPPRYDAPRYDAPPRYEASRYDLPRYDDYRSPESYHSRHYDDYRMPAPYPPRYDPRDDYYRRPDRETCAHCSRCEIHGNPAYARRDTYEHKRPKREHPNDINKIVIQDFPQGVELADIDDFVRRNGFDFVFSRLTIKRNAAIVEFKDIETRDKAISKLDGQELKNGTVRVRDFRVSGNFQSTQPNYENKNEEISINQQNDESQGVDIYSGLDK
	NIF3	P53081	2.55e-19	0	10	2	2	MNIHDLQDRVAQIFPLSEGLDWDNIGVLVDTGSLSSNVLLTVDISDLVIDECIRKNIKHIISYHPLIFSGIKKIQRDDLLLRCIQNDINVFSPHTSWDREMNEYLFELLKGLSLQEVIETLKREGNMEYLRIAKNTDKFSKLVVVVGSAFKYHDHVDSLIITGEMAHHCILHSLRKNNIVILLEHSNSERMTLKHMKSKLEGVLKECTLFISEEDKGPLQIIL
	N.I.			0	10	1	1	MPSSYSWKQDLNEVQVSFPLKESDKIRIKSTIKDRNIKIKYNGEIVLEGVLFKRIQVGFEFWLKNEEDQTIDFFFPKKANDWWESLLEGSEKVDTDKLAEESEGDFSMLDPETRASIEKMAYNFHRQNE
	N.I.			0	10	3	3	MYPVILLFIFKLCYSTEVTFTTRDQNISICSKDGKNVFGCTNKDEILRTEIIQEDKGVYFLNVLKYDKVFTIEDDILVLSKKHGGSNQIFDVNYYLYELHTIVNKDKCIVYDEEKNIFIAGGCKTFNSEFKLKFVLKKENGSPNKDKVSITDIKVKDETSISGEKRKDEKSDGGGNGKSEISNDGEQGTGEISIICQKRKDKIPFSGGKRRGKIFYNGAKGKGKISSGKCKHIRQLCTFKEGPSHLVLLELPNK
	NSR1	P27476	1.03e-06	0	9	10	5	MVEAEKNKSIENEKTEEKINQTATEEKKEAQTEEKKTDVENKSELEKSEAPAEKHEAEKSESAWDAPTEKSEGGWDAPTEKSEGAWDAPTEKSEGGWDAPAEKSAGGWDAPAEKSEDAWGAPSEKSEGAWGAPSASTWDAPAPSVENNNNSSRDKEEYRPRSYEQRPSESHRREEYPRKRFDRGDNDRYSSSYGQDKRFRSEREDDRYGNERRGGYPSRDREERYGQREERYGGPREERYGGPREERYGQREERYGQRERGHGGRDSYGSRDRGYGQREGSRDGPREGGYGQRDAPKEGGYGQREGSREERYSSREGSREGGYGQREGSREERYGSREGGYSQRTSSYGSREGSYGSREGSREGTGRSHEQYERSSGRGRYDREGPSTYDPMSEGAQKS…
	ODPA	P16387	1.06e-92	0	9	2	2	MEYHLIEENDIKFDFKLDKKSALEIYKNMLSLRILEEYAEAKYKIGSVRGFCHLVIGQENIYMSLQKILNKNDKVIGSYRCHGLAYVCGISVEGIIGELLGKEIGICKGKGGSMHLYNKQFYGGHGIVGAQVALGTGLAYALQYKKMDNVAFVFYGDGAANQGQVWESFNMASLWKLPVVYICENNKYGMWTPENVVTSYTEYYKRGYDIPGIRIRDTDICKLINVLKYARKHALDKGPIILQIDTYRTCGHSCADVDDFYRSKEEKEERMNNDCLNKFKEILGEYVNNEEIADVDHEVIKNFEKCVEKVAFSEEPCESELYKDVLN
	RS11B	P0CX48	1.89e-28	0	9	1	1	MIDTTLKYKIFPEQKGVSLDPYATAEELKASRRINEMREGFTVPKTAIDATYIDKKCPFTGDVKVTGKIFEGVVYKMKADKTIVVRINRLVYNKKYRRYGRRHTNVSTHMSPCFEGLIHVGDTVICGETRRLSKTKSSVVLDFRKKSTEGNFKRLEDF
	N.I.			0.006	9	1	1	MCDPCCLIVGWSPSTKSISQPTGFPDLPDKILCPHCSMVTKAKYKKDDYKFQLCFIPLCTCWSSEAYLACDNCYIKIPMIRGEPCRACHVSRPFDGEYCPNCGTKVGGEARSLNIK
	N.I.			0	9	2	2	MENTKFADILKSYESKVEGTSYEIIKKDADEISLINNDVDRTYFLSVNKNEKFKKNFLIRILRDLLNEIPVPYIQGMSEICAVFVFYYFAPDSGKFYAHVKKETEEKTENVEIDDETYKKVKKSLKDKYEKVRIVITNVIIRKYEPLIKDNFKLYKEYNLVFDAMMKRRGIKLKDYESLSYMASVLTFFYRNVTCMEDAYKIYEIILSCPPSTPFLLLVVYYDTISNKKNIESVDDNLYKSVIALEDEFMKILDEIKSGKKCFLKKHAVLIGGAIGFIAAVAAYKYNKRSDE
	N.I.			0	9	2	2	MSPVKLEVQNLNTPIIVLNSGNKLDLNVKNKIIIKYNESTTTLFSLNLTQNRTYLSIEYTDGPVELDIDDNVQTFDITNNILKIEFIFQQNTKIILNCESNYMNYLIENQTPSAIFLTRNRSEDSSFEEKNFQNEGYEEHHFFSDDTTTIIISEKYKLQMVGQNINKEYIGDSVNIVNKPKNIIMGNLSEFESKLLLRLHKECFNGQL
	PGK	P00560	1.02e-62	0	8	3	3	MKTIQEASIENKNVFIRMDYNVAIQNGEIIDDYKIRASLSTILDVINQNPARIIIGSHLSRPEGKFDERYSCRPIYNVLKKLIKDEMGEDLKFCSIEDYNNEKLVMIENLRFYPEEQNFSKSSSDKSLSSFFNNYVDILIVDAFGVLHRNDYSVCYTGLTPYVGNLVSKELSIGEDIKNEGVELIILGGCKIKDKITILETLIPKCKNVFIVGALACSFLKYHFRVEIGKSKIEEDAADIIERIYELASNHNVKIFVTHDYKVSSNGKTFYAKDIPKDGQVVDIGMETLEQLKEVIGGTDKIFWNGPPGIFENDESSAGSKNLVKILSNKQRVVVGGGETAACVRKFGKIEDFYHVSTGGGAFLKLLGNSKMPGVEALNK
	RS12	P48589	1.28e-07	0	8	1	1	MSDEEYKPIVEQQYTLRDALTQACRAARISNNLAKGGRECVKKICANNAKFVLLAEDCEPKIKTVATFFSQKNKIPIISIEDRKELGRILNFEKTNLAGKVRNNGCGIALISEFNEKTKASEFILNELETN
	RS24B	P0CX32	3.37e-10	0	8	1	1	MAANCELEILLQKSNSLLSRKELSLKIHHEESPVPQKKVITDKLSKLFQTKNDNIVVYDITNTPGTHTSIGRVNIYSNQDDMKRVEKSYMVARKTGETSIRKPRRTRKDERKKAYKRFGTVKRAMKKAERKNK
	RS25B	P0C0T4	0.035	0	8	1	1	MAKKVQETKEKKALKAASTSKKEKKKWTEIKKKDEARKVFTVSDELLQKVEKEVKKMKIVTIFSLGSKMNLTLSVSKNLLRHCVNKGIISLIHKSQQTSIYGQPIEVQAPVESVVPVEEVVTE
	SPC3	Q12133	7.16e-07	0	8	1	1	MHLTKRRFTFCFSALFNPTLILLGLIFLCSLLVEKPPAQSDIIIKEIKASGLKRGIKFNPRIDLTDQFNFNVKIIFLYVRINYQTGSQEMIWSRIIRREDAKIINETLKNIYDIRGEVGTEVEIEVRGCVTPFVGLIRDKSYGTIKCVI
	STE24	P47154	1.75e-20	0	8	1	1	MNEDEILAVLCHEFGHWYNSHTLKLVVCVLIQQLFLFWSTNQLLNNDYFNKTLFYQNEPLIIKISYVIYFLNITEIPLGLSNNILSRKYEREADIYAVRQGYGNELSSALIKLNKENKGNLSPDYVYSTFYHSHPTLVERMELIDNEMKKNK
	N.I.			0.032	8	1	1	MFDKFTKIIQWSFSNLYSITIISVVSIIVLVLVNVLPKLLQKEKCKPNEEIKNRTEKVFEKAEEQVEAEEEQVEEEESSEEESESETDEEDSLENLQ
	N.I.			0	8	1	1	MPSITIVIYDNGLSSQNQDYLPSRSILQKEFIQSLINKKFDLDSESMVGIIPVCQEQYNDLITPTKQRDYLYTFLNKCGLYKNPDYVRPLSQSINAFKQREINNKNLIFFIGTKIEQSKEDQMYGKIFELLTCGINVTVVCFGEGLCYFESMSNEIDCFNFKVVRVSPQDDYNNIYGLINENEEEEDPELAEAIRQSLADQKK
	AGM1	P38628	2.77e-82	0	7	4	4	MNRKIKIVEQLKKPSEKAYYGTAGYRSNTDDLVNIICRSSFIAYLRSASFAGKRIGIMITASHNPIDYNGVKFIDHNGNMLDKSWEKCSDDLVNCEDKDFHNNLNKILRKNSNLCDINDGITGHVVIGRDTRVSGGFISDKIKEVLAQVDCIIEDYGEVSTPQMHFLIRKSNESNSLVDKSAYLNHLLDNLSQLKNLTQIDTPILADTANGIVEQNILDDFNIQIINDESGILNEKCGADFVNTQKKLPILKYDFKSSKNHQLFASFDGDADRLILFTLKNGFEMLDGDAQAIILSKYFTKLLEKTEIKLKMGVILSFYSNGGCLSSLKKVETEMVQTGVKNFVKAAKKYDIGIYFEPNGHGSVIFSNLAIKAFSSGNTFEHRILQILSNLFDPNIGDA…
	ARF1	P11076	1.3e-29	0	7	1	1	MGNVLTIIQQKFFSKLKKMFSTGKRHSITMIGLDGAGKTTLLYFMKTGDIQHTVPTIGFNCETLEIEDLTFQVWDIGGQEVFIKFWHNYIKTSSAIVYLVDIADQQRFNKSSDALWTILKEVPTHKPLLILANKVDCIKDEVERENKINSLVEEMVLEKYTGPKKIVPCSVKDACSGSVEAAKENSKVILGAFKWLSEELKKLPTEN
	GRE3	P38715	1.94e-66	0	7	3	1	MFSKKITLNNGKEMPMLGLGTYKINTEKSVEDALRNALKCGYRHIDTALLYENEIFIGKALLKIFKEGLVKREELFITSKLWNTYHEDPERGIRTTLNNLQMDYIDLYLVHWPVKFKTNENFESLKNEKGEIILDEFECVKLWNKMEKLLEKGLTKSIGVANHGEHNLQLILKECKIKPVVNQVEINPYLSQEGLVDFCHKNGINVISYSSFGGPTKSKYNLREDEELIKISKKYNKTVSQVILSWLIKRDIMVIPKSTSEEHIKENAGIFDIEDEDMKKISGLNKNFRFNDASSYGPDRFK
	IF4E	P07260	5.86e-09	0	7	1	1	MKLQSKWVIWQNLSEDSDVKTWAEDLRSVGEFSQVEEFKYLEKELLTRKIDKLLSLKIFKYGIKPMWEDPRNMNGGRLVIDIPSASGYSPEEIYILTVAFCISNTAQGICGVVIMSKHESHKISLWIEDEHYQTDVESKWSEVLFRYDLTIYFLLHKKSIDGNKGKKIWNRKKVNY
	RL23B	P0CX42	1.79e-41	0	7	1	1	MAAEKKVDSGEKKVARKPHRRMTKGCQMETLLKCADNSGAKLLKVIGVRGYKGRLNRYPAAAPGDIVVVSCKKGKPDLRKKVHYAILVRQKKVWRREDGTHIGFEDNAAVLITAKGDMRGGQISGSLPKEVAECWPKISNSGNSIN
	RPB4	P20433	4.06e-07	0.006	7	1	1	MEIDEQDLRDAHPVTLAEVKYLLEDVKERSSLDNRSSSYKILKQTLNYVEKFCKIEEKSMAEDLRSSLFNCGCNEVEIALLGSIFPQSVDEAKMLIPSLKNKDNAVLSKIVDLVIKYI
	SEC13	Q04491	3.69e-14	0	7	1	1	MDVHKGTIQSIKKDIFEKRIVTTSSDGIIRIFENKSQPDNALDFSLECEIKSDHGSCLKAVFMHNNEYIAASFSSGMLLILKKDYKNSYAIKYEHQVYTGVINDISSSYNNKYNIHCACADGKIRTVSFQEGENLQVSEITAHRFGISTIDSNSNFIVSGGIDYSIAIWENEKEIVRFRDHSCYVREVCIAPDNIFSILCFASCGDDGKVFIYWKYKEEYLKQEIVLDGPVYSLSWSKSGFTLSIGYGSNKFKCYEPKKDGKFEEVELIKEN
	SYNC	P38707	5.17e-107	0	7	2	2	MTNETIDLENMKISEKYEKIELVKISKNEIGKSVQTFGWVDHSRTGKAITFFDLICQFKTVKCVYESKIDLTKCTSLTIFGVVQENKSKKEKAEFEILVHKIEIYNDKIAPSFPLNKESSFDTTIKYGHLALRNKPRGFFLKARSALLRIIRDIYYEKNYIEITPPTIVQTQVEGGSTLFKLKYYEKDAYLTQSSQLYLETVAPVAYRAFCIAPSYRAEKSNTTRHLSEYTHVESEMANITLADLMDDVEYLVSESIKRFYDLLSDEIKEVYPDIELQKVPQRPFKRIRYSEAIKFLNDEGVKKDDGTDFVIGDDIPDSREKIICERFGKGEPVFMTHFLVEHKPFYMKLDESDKNCTESFDLLYPGIGEIVGGSMRLDKYDALIDGFKREGLKTETYD…
	TPS1	Q00764	4.76e-124	0	7	2	2	MKLVVVSNRLPITLSRSDSGFNYKHSSGGLVTGLQSINKRINFKWFGNLSSEGLSDEDKQVIYNDCTTKYNLYPIFVDPELNDNSYNGFCNGILWPMLHYFSDDLVVTEKYYEAYIEYNKVFLNEILKEVDDDDIVWVHDYHLLLLPKMIREIRKDIKIMFFLHTPFPNSISFNRLYCRKEILEGVLACNLISFHSYEYVGNFLECCDKNNLVCHSKVDSIPIGIDPEIFTNCLKEEKTIEKINFFKEKYKNKKILLGVDRSDYIKGIPNRVQGYTDFLKKFPEHIEDTVFLQIGVPSRTGVVEYKGYTECVNKLVADSNSKIGDIDNTNIYLQNDSVDFNTLCALYYISDILLITSLRDGMNLVAMEYVSCSYDKHGVLILSEFTGVTSTLPGSLGVN…
	N.I.			0	7	2	2	MKMSDLKKKILMKVRRVEYKHVNYPEEYKETEIKYKKLRDNLNNVSASIANLMNYEHGGKAQKKLYQGLSIISSVSKLDYFKSHDVFESIGSVCSDFSKDDDQVSSENEKMSKGYFRVSEMKKKFNEKLQNEMEILKDIKKKTDQINKERDNAKVYRYDLEMAKENESHENRQEVDRYEELFDKACMQALSMMNDFIGDDGVQGVLKRVLGYNIEFFKKSLEELEKVNK
	N.I.			0	7	3	3	MNENFNWFENDIDAELEEFEQSEYKRSTFSFLFDLLSSQIGYVLLFFVGLRIIYFVFRMSNLSLFGIDFFILLNNSIFILGSFVFIYVLVKCTVYVCLNVRVNSMLEFILGSYRLIILSIWSLVNLSWFKANMNDVLGCYYYLRAFFASVLVTSIAYNITSVIMIFFDRYFVNQTLKAKINDVEKTEKIISSMKTFRYEIGSSSSVGSQNCPCQDIYCYDMSSSSHLDNLNDRSLEDLDIQKTYLDIPEPELHSISDAKTLAKDVFVKASGNGKSLTVDEFNTIFANPQTAINAFFYFDNGIDKSIKMKTFHDTIMTFYMERIYLEKSVRRAEEFVSIIGTFFNVFVFFILCLIYLILFGAPLKELLALALSSALALNFIASGMATDQYYNFMMLLSHQ…
	N.I.			0	7	2	2	MLKKDEFDLPKFRNSTSGAQVDKQSGRCTTGCQPVIFKTIKTTPECETWPYSGYILESYMQVGLQNENSNVVICSKDGTNVIGCDKTEDKIRAEIIQNDDGQNFINVLQYDKVFTIKDNKLILSKKNGDEKQIFDVIHYSGSSYSIMNKEKCLNYDAEKNIFKMGLCEEAGTGFRLTFEPKKDYDTKKEEVKSREIGIKINDKKDVNNEKNNGKDINNGKGNGKDIINWKDIYNGKGTSNDIGTIYNEGCTFKEMPCRWVILNLPLCHHKRAIC
	N.I.			0	7	3	3	MNFNPFNPKKEDQPQNPNDPFSNMNQSNTSQQSLYSTNQQSTNPFMNMQPTQPANPFANMQPSQPANPFANMKPTATSSTQPSVFGTQQSTNPFANMQPQTSSNSYNLLNQVSSTPSTQFNSTSTFPGMQTSNQAAATPTTQYGTFGTQQNTFSSFGQVQNTTPQVADPFANMKTQVADPFANMKTQTQAADPFANMKSQASSPFANMQPQTQVADPFAGMKTQTATPFASNQPQTQQPQTQQPQVADPFANMKSQASNSFASMLPQNQQPQTQVVDPFAGMQPQTQQPQTQVADPFAGMKTQTATPFASMQPQTPTPFANNQPLATPFANNQPQTATPFANNQPQVADSSTKTQIQSPPVSQDTNDSVSDKTSIFGDNSKLSNPERNTSFVQMSLYEI…
	N.I.			0	7	1	1	MYLFSKDYFLKSLKQLTVTEEQIRSLGTYIKIFKKEYKNILEVFSYVYKESSLHHKLVLMYLVNEILQTDKNYDEDSMNLKSGFRQFIIENFAKSKVEAVKYPMILKKFQDLEKVWEQRNVIVLDQVFNIEEFFSKIDTCNGDRKKIIEILEDYLTKLKTEENNKKDY
RPT4	PRS10	P53549	9.43e-172	0	6	2	1	MNSEKILENYIKALKGNENVYNNLKMEQEIYKQTNKQFIKSEKDVKALQTIGHIVGEVLKKITDEKFIVKSSQGPRYVVGCMKNIDRSLLESGTRVALDITTLTIMLVLPREVDPMVYSMSEDKPVDIGFEAVGGLKNQIRELKEVIELPIKNPEIYKRVGIKAPKGVLLYGPPGTGKTLLARVTAATMDCNFLKVVASALIEKYIGESSRMIREMFAYAREKAPCIIFLDEIDAIGGKRSSESSSSDREVQRTLMELLNQLDGFKELDNVKVIMATNRPDILDPALLRPGRLDRKIEIPLPNEQGRREILQIHSRDMEISGEIDFDTLVKLTQDFNGADLRNVSTEAGMMAIREDRDYALQEDFIKAARKIAETKKLETKMDYKKK
	ADP1	P25371	1.64e-35	0	6	3	1	MKSVKNILKYENLIHEVKNKDEKIHTKYATIINGLSASIESGKLTAVMGASGCGKTHLFELLIGNLPADCKTSGKITYNEQERDEKNWVKQIAFLPQDDIYYPDLTTYESIMYNLSFNSNTYKENVKIANEAIESACISNKKDAPIKTLSGGERKRAMIAITMANNPEILILDEPTTGLDSHSALKIVESLKKYAVDNNKIVIMTVHQPGDGMFSLFDDLLFLTRGGMFYSGPANEINRFLESNNIIPPSNMSHSEVLFILHSDPEESEFARKHESVVKDIVYRNAVKNQLPEPKVCNNKKMFFFDINFRHALILVKHNFKLMLKSPDRLKNFILFFLLSFLSYVRIILRKFMNKPEKIVNVFELLRKANLDFSEKFALSYALFTNEFMFQIALWTTYF…
	HAT2	P39984	7.06e-49	0	6	3	2	MIDQNCDEIEILEEYNIWRKNVPYLYDLMFSHALQWPSLSIQYFPESKRDEKKEKTSQRLLITTNSEMTEQEYIHIASVEFPDKYDEVLSDDCGGDLSFKFDQSIPVSAPANIVRYNPLAFHLLAARFDKSEVHIYDYTKHLASSTTAEPDIILKGHNEGGFGLCWNPNIVNELSTAGDDKMICVFDVPESSNEATCKIKLKKHTKTINEISYNYYNDSILCSVSDDKSIIIWDTKTKNPCSIVKEAHDSDIYSIHCSPLNSFFLCTGSEDNSVKIWDMRNLNRPVQKLLSHSKGVGKVQWSPHSESVLASASKDRRVCLWDLSLSGNILSKEDAKDGPPELIFLHGGHTYNVFDISWNPAEPFEIASVSEDNILQIWQVPERE
	PHO88	P38264	1.17e-14	0	6	1	1	MSLPLATIDQFINFGISILTMQISKRPFFLEPKVLLILRIIYLVSNLLQVLFYLIIRKRIQSVNDQRTLKIKKEGNMFQENNDVEEEIEISYSEYDLRELNKASKSALLQGLIVTLLHFKWQIIQPLLITGTVPIRNCILNPLYRRYIFGSEILRPLELNTLFTKAETQEAVLNKKRKKEE
	RL19A	P0CX82	2.56e-31	0	6	1	1	MAAKVLNCGKNKIWLDPSGKEQINQVSTREQIRQLIDDNVIIKKLDKYNSKGRSRIYKEAVAKGRHMGLGKRLGTANARLNKKTLWIKKIRVMRKELKDMKAEGKINAEEYQLFRKRAKGNLFKNRVTMKEHIAKKQAAELRIKELEEQAKALKMKKNSN
	RS16A	P0CX51	3.22e-29	0	6	1	1	MTGTIKSVITQGKRKTALATCKCSESEEMSILVDKVPYKILSNKLMLSKIKEIICVVDDVNLKNLSFQITTKIKEGVVTHKKGNGEVALAYAVRMAFAKAIVAYYGTYCDEWKKQEIKKVLMSFDRYCLVGDIRKKEPKKFGGPGARARYQKSYR
	RS2	P25443	9.07e-66	0	6	1	1	MQNKKFNRNAKEEEWVPKTKLGKLVKDRKIQSLDTIFTHSLQIREAGIVDFLLGQNIRDEVLAIKSVQKQTRAGQKTSIKAVVAIGDGKGYVGIGTFSSKDAATAIKTAASKAKCNIRPVRLGLWQGEMGQVHTVTTRASGKCGSSVVKIIPAPKGTGISASSVPKTILELAGVKDAYTQCFGATYTTENFAKATIEALEKSSSLFLPSQWTEPIKQLNPLMEFSNHLNKQEKIQFN
	SOL4	P53315	1.11e-07	0	6	1	1	MKYCLTQDFKLEIFNLLQNCDKQPLNLMIAGGSLLSILDNNKISTLDSSKWKIFYADERCQITHSNYIGSKPFLSHLKTNNINKIDVVVDDPVAHYTNLLEPIDLCLLGIGGDGHICSLFPDLDDLDYKSDVIKVFNPNVVSPDRITVTLNFLNTKVRNLYFVIPPKDKVKDIVKPHDRICDRLKIDYTCIIDKRFNI
	TPS2	P31688	1.37e-15	0	6	4	4	MTTYILNKNLIYYASRLNKKDSHAALFGTQFKTSDTANKSSKIDVQYEKTSDEIKLYLKPRCFIENYIYNQNFIYVGALETDWTITESDHEYIKKLCKKNNIIPIFDTPGEYGTMISDILNSDTFNYIHSNLNHSEIYKKYCQFNEQVKNEIGTINDTDVVWAQDYNFIHVLKEYKNTILTVKNFNDLWKCIPFYKLLLDDILEVKSLHFKCENDIKNFEIFVSYTYFPECKKLPNINCQLIGIDKNFIDKIQNSKIQLEKNTILVPYESLYHLICLDKFINKYNIHLKIYLLNISNKKIGQDVLNYLNYLRLKTDVEIVTPETDEEFLHVVSSCQIGFYKSIDEYMKYFGRHVIKNSVYDYDNVADEIYKKLHYIDDQEYKISDINDDIPKILDFIRS…
	N.I.			0.021	6	1	1	MAEFLKFQEEGLDRKEIKVGHYIKIEENDTVKFTRVEKIDSVKCGKHGSAKTAVTSKDLPNNTSRNMILVASDRVTVMKMIKVNAKLIDFTDDKTITVKDENNNYLELDVEKSMSQEDKDKINEVMEENGDVEEFDFVFRALPGYIKIDTIRPSK
	N.I.			0.018	6	2	1	MNRMMDEMLQFNTYNPIFADNDRAIDYGLKNNLLYPCIPRTNDQCKGIMFIQNISLFSQGKGYKCSKKICKRRCSLNKGSKFKSLDIEFKKNFRCIYCWCLSYTNFQAINMCETSEPTYISVKEIIMETISNSSTVVTTIGGVGQRIQIDETAICNGIIVSNPYSRLDSEPGIRWIIGGVLEGNCREFFVELIPNRKWETILLVLKKYVKVGTDIVTDGYPSYPRAISEFGSHHSVVNHSMGFCNEEGQNTNYVENMWSHLKHDYRKRGGMNKIRIKCWLDEF
	N.I.			0	6	1	1	MNDEISRLRKKINELEEILEDKDILINALLKDIKRRKTNENEDLIINKQEDTCKPQDDTFKLQDFKNPSQDSVLNKIQNSNLSQEIIADELIPNKIEKSFIKNEIQKENIKSDLPWSYKFRLKEDLETFFGRKKIVRVFKENSYFDEFIDFCTETYTQKSFEIQKISHSKNVKKYLQENKNKILKYLILNINKLSFSNVCSTLLVLSTEFTDTEKFVIIHDIILYVQDFSKLIFYSFCILNNQITDSGVFYSTIHSILSYQYLVDLEIHKSKKIIGTSLTYIKNLLSFKCTKPLEEVLSGIKVDIPVFSKYKFNTDIYQYIYSLRSLCHFLDWDYVYNTFILEELSKNLTGCKILYMGILALNSIRLFGSTESSDTIMDFIKDKMKNIDEIGLASYLII…
	N.I.			0	6	3	3	MSSEDSKNIPLDENARLPSEDEIEYQANNGKSLYRFVRVAKAERKMFWIMALMFFFISFIYSVARVFKDSAVLGRQHFTSIQFLKFFVILPLSVISVGVIQKYLDKYPFSKIFNAVLIIFGVSFCVLSVLLFNNKHTYILLRPFWARDKFADAKCVVKGIDFLFGFALVCNEWTSSFIYVLSELFGSLILSYLFMTFANGLNTPGQSARFVPLFYVGANLALFLSGLGILTFNKYKPMMTYAKAQMIFNGFFFVCGILCFVIYALKNYLEFNVTNKPIFVRKTVTKKKNKVKVSFMEGLIEMSKSKLLLNISGIVLFYSISTNVIEGAYKMALTVGAKETGQSKSAYTETYTAFEQLGVAVLVMLLLLTPFPRLVKTKGWIFIAILCPIITLFCTLGTF…
	N.I.			0	6	3	2	MKKSTCSLLIGTIITGIVMFLLGVDVVSRKRKHSSLRGQGSNLKNKDEVSDVQVLDLINKRIEKLENILNTFIKTTSEASKNLKKKRELKMAQPSKDHKEIKTPVSLPGNGFKPQPISNEIKPQPISNEIKPLTDIKPISSTNQPTALPPLTDYQPIQLINGTLKDLKPLKGDHPLKDLKPLKDQKDNKPEISETTFSPIFSSYKNLNKDETHEEIKETPRYFAGLFNKVHFDSLNWPIFEPNDTAKIKLDKAKDTKDLKETSKIKVLKRELVDLAPTKPEETKNKEKQKSSGFITKSMDEAFSPSDNLTAFSTHKTDYHPIFFTEKTNTETRSLPSNPFISEPSLERIESQIKARKLQVKKKDKTKDEDNGSLKINNEDNNKLKTNNEEITKKADQVF…
	N.I.			0	6	1	1	MSAQTETEKQISEIIKKFVTDIDEKKLQEINIQTFIRDNKRKVMTVKVPVEIISKSQINFGSIIKNIKQKFQDYYIILVENIKNEGKTSWNDCKKIFKGACYPFNINGIRTDVISAEEEIVNVLLEKKCTFNEDEFKMIETAIKGLVGMNVVVSTNFHSLN
	N.I.			0	6	2	2	MRKNFKPHAKQNKLANSYRKKTIDPGVDLNLKKDDDNLENIDDYWNMAEYVMNEDQDSTLDQIKDLKKKTLLKDFETRILDDVMEISTDGSKMSTEHKQTQNVSNKQTKENEESEDTLFDINNIKENLTNTISNNLNISGDVSNTSGFDTNLEIKKINNKQGIMKNKVMTKTKKPETKAESKAITKSGAKTTSKPVAKPEPNKKSELSKKAEVNKNMHNKKLESNKRSEINKKRDDSKLSISVSNLSSSKSPRKSVDPLSSYKGTSLISKSNKIYGMTKISSLYQGKSKLEPLVTKNSLEAGILFLNQGSSILKETADNPFTLFLLKGHIEVSINNEVFLLDRDSCMFVDEGKEYNIIDKSKNGSTMFITFKAK
	N.I.			0	6	1	1	MELGQILIAQFTTLLSLFTVLLSIDSQYITSLCTSLYSSPYLSVSDDKGLFLFLFITYLISSISILEIIRNLSGKNYKLKDKVVYIQTCNYNNSFLLFANFLSLYIYKKLCARTVNLLMIGMFNCAFYNLTYLMELKYVSGLVYCNFIVANILSFMCTYVQGFGKVLDLTILQYKRYKLY
	ADP1	P25371	3.36e-34	0	5	3	1	METNKNILKYENLIYEVKNKDKKIHTKYATIINGLSASIESGKLTAVMGASGCGKTHLFELLIGNLPADCKTSGKITYNEQEKDEKNWVKQIAFLPQDDIYYPDLTTYESIMYNLSFNSNTYKENVKIANEAIESACISNKKDAPIKTLSGGERKRAMIAITMANNPEILILDEPTTGLDSHSALKIVESLKKYAVYNNKIVIMTVHQPGDGMFSLFDDLLFLTRGGMFYSGPANEINRFLESNNIIPPSNMSHSEVLFILHSDPEESEFARKHESVVKDIVYRNAVKNQLPEPKVCNNKKMFFFDLNFRHALILVKHNFKLMLKSPDRLKNFILFFLLSLPTYGLTFLRIWLKSRKELKTIYEMLGKTGQFDFSEKFALSYALFTSEFALSVAFWTTF…
	ERD2	P18414	7.97e-30	0	5	1	1	MNVETVANLLRYLGDLVHISSKVVLASKIEKTKSCSGLSFKTQFLYLLVFISRYFDIFEVNIRRFKSIYNFVLKLTFISFQCLVVYLIRKKYYSTYDRKTDVFQIRLILVPVSIISLLLKPSTNGVYDYISEYLYTFSLILESVSILPQLVQLQEEGECESRTSTFIFLLGGYRFLYTLYFILKKISVGKVGTLLVTTGTIQVILYADFFSLYYRYVFSKKNNNEIEQ
	G6PI	P12709	5.92e-118	0	5	2	2	MKDLFKQDKDRINNFTREIKIDDEFIYFDFSKTHVNLESKKDYIQKIEESKIYEKIQDMFSGKKINYTENREVLHTILRNKDVIQAVKSSEPSNLDKNKKLVYDELNKIKNFSNDLNSKKLLGCTGKVINTIVNIGIGGSDLGPKMVCDTLSEYSQGDLQVHFISNIDATATIKVFKDINPETSLFIICSKTFTTLETIQNMKLAYKYMEKSFNNHKKSDIFEKHFVAVSSNIEEVKKYNIQNIFAMWDFVGGRYSLWSAVGLSIACYIGFTNFLEMLEGASLVDEEFKTNKGCANVEIFHAAIECFYSDRDYNNKCIVSYDQYMEKFYLYLQQAEMESNGKYSSDTNTGLIIWGGIGTDTQHSFFQLCHQGTRKILLEFLFPFKPLHNELVHHEMLLS…
	JAC1	P53193	2.48e-08	0.009	5	1	1	MLPSKDYFSVFNLSKTFDINLTDLKTKFYDLSKKHHPDLSKYSTNKFQEINNAYNTLKDDYLRAKYMKGKTTGEVSKTFLIDILDLEDQIREAEGDSLEELSEIIRHKIEECRNNYQKDDYLAKWAYYRRLENMIKKKR
	RHO1	P06780	2.88e-53	0	5	1	1	MASHEDKKSGKVVVVGDGACGKTCLLEVFRRNQFPASYVPTVVDNFAKDVLIQTSNGEQKIVNLALWDTAGQEDYDTIRPLSYRDTDLVLICYTIENKNKLSNINRKWLMEIKNYCPGAGFFLIALKTDLRTDKDPTLDKTNFVSEQDGKDLAVSIKASKFLECSALTGQNVNETFEEAAKYIFSIKEAESVDKGCGCFPCC
	RL15A	P05748	2.6e-71	0	5	1	1	MAAADYIREIQKAKQSDIMRYLLRLRVCEYRQRGEVFRVERPTFLQRARTLGYRNKEGVLCYIARVKKGNRKREYNNGNTRGKCKNARIHQITPAVRHQATAEQIVGKRHPNLRVLNSYWVNQDLVYKYFEVIMVDPFHNAIRNDPKLNWICKGVMKHRECRGLTSASKKSRGLGHGIKYNNTIGGSVRACWKRNVTTSLRRFR
	RL2B	P0CX46	9.41e-50	0.018	5	1	1	MGKVTRKIREETKKLRNPRKLSSPKYPNFPETTQGTVVDLVHERGRGVPLAHVKFNDEIYSLIATEGLYTGQTIFIGDNAPISIGNITKLKNVPGGMAVHSIEYDYEDGGCVGMTGGAYSTVVTHREETNETVLGLPSGQKKIFSSEVRCIVGVPSAGGIKEKPFLKASVAHYFNKAHCKKWPRVRCVAMNPVEHKFGGGNHQHVGRPTTISKRRPHAQLMGLIGARRTGRVKGSKK
	RPB2	P08518	0	0	5	5	5	MDLKYGKEYSWDIITKFFEQKGLVGQQIDSFDQFVKTKMQEVIDESPTITVQTTLSAGNESRRKITLKFGQIYVSKPPSYTEADGTTITLTPNEARLRDINYLSQLYIDVTKETESESGMVDQHKYSRIPFGSLPIMVKSSYCSTYKLTDEELIKIGECEYDVGGYFIINGSEKVIIAQERMATNTIYVFKKSQPASYSHYAEIRSVPEKGAKNPSAVSLKLCKNPNVIRVSIPYSKQEIPLFIIYRALGFLSDKEITDHIVTSNDEEMFDILKDSILESTVVQDQNVALDYIGKRSAPVGSSREKRINFARDLLAKELLPHIGTQEFNETKKAYFLGYMVQKLLMVALGRKKEDDRDHYGKKRMDLAGPLLASLFRSLYKKLCSETAKHMQKCLEGGR…
	SWI3	P32591	2.19e-13	0	5	2	2	MENVYPVCEKIEFEEIYGKKRENALPPRNKPTYVFNTKNDIKYKYKQGLKYKWFNMTEISSYEINYFGQIPKYLEIRNIILENYEKSLTFLSLKTVLNILSSHKFANVFKIYNFLDKIKMINNRDIIGECEEALKNINVINKPKKEEFIPNIIDTKNLCICQEESQFFSKDNFFICEKCLRKGKFPEHLNVKIEPKIWTKREEIKLLEAIEKYGDDWTNVANFVETKSKHECIYHFIMLPILENNLSKIGFSTHMPFMLSSNPVTHILVFLSSVIHPSVAASAAKICIKEISNQTQNLLKTMLNEAKKKSLEIIELETKKIKRLENVLEESLTNLILLKIRSLKNLQTNIEKVREELIEAKSNL
	N.I.			0	5	2	2	MKAPVFPIFTLKTYENFVIVAGGGGEEKDGKNNGIIILNDTTSKDIAFYGTEDMILDLFISKGYISLELDNNDKTKDNSFSKVDNSFSKVDKVFPVHFAARGTNFIYLCKFDKKSINLLFKIEKPADRLIFKRHLIFIENKKIYTIFDALKNTKISSKKNIKLKNTLRDETQEEYVYALKKSANKILIEREEGLTDVPDTWENFFIVDNRIHKVCIEDSKSCFVFNGKKYFYDLEIGDISCLKDETLVFYLKGENSQLIFIKENEVSYKIPRITCMNVDQEDFVTIGTAQGKGFLFKNMQLFCTRKLCDLPLTGISYEKGYFYYSSFSGLVNRKKAFSLFKMMIFISFIIILLIGILIKLMKLIKIN
	N.I.			0	5	1	1	MKIKSSQNVFFLDTISLTDELKIIENPIENKPKITKNKSFGKCLQLSDKKLIKNNIRNYKDYFYNSENQNSVFLVLMLLSAHPFRNFLENFKENISDTRDFPLFDKFINLFVNKQILDINQFIPFEDCSDFLGGYSFILRSLHQELVSSMHFEEDSWNLQKKGKSIKSIYSEYSPIVEIFQGKMQNDNLGNKSGNYSQNDNIGIKSGNYSQNDNSGNKSGNFEIIKDLEFIKSSNCKKKPFVILTEGYSPLQKNDDYILSSVITFDDSLIIFSEEKAFEYRTEGFQVLDQPMNILNNAHNIRLGLYSRIK
	N.I.			0	5	2	2	MLQFVLLLLISGTLLYFAYNFLLLNSEDKKDVFGKIVVPQNTENAEGENKQPEGEKKPEGEKKPEEEKAEPFKENSLLSNNLLGLKSLIKRNWFNSPHVSRETSSDKEPENEEIIGVTGGFGDKVRESSKAIKIEFGDKVKSSHKGLENRFGTKIKGHKEIENEIEDPKVVEVSPTSLEITREEKNYTNDKSKKELDEAKDKSSEDEEPEKILKTKEIPENFNPFLSKKSPLKSSNIAESKNEKNLANENSNNDKKINEDTTIKKESANPVKKKKVKSTKNIISENNNDNDIEKLSESSKPTQKKSIVEINKTKKNKDIEILLDDVNDNKKNASIEDIIGRKDPKFITEAYKAPIPTKHLGVDKEFPEESKQSVKEVVKHKKSKLRHHKNHLVKNSHLK…
	N.I.			0	5	1	1	MILLFLCNTLQFYIKHLNEDRFIKGSLSNGDVTSVMKSDLGPNDDFSVINSWSDGVQGMRSSNGQAVWDIGNAWTLTYNRDAHSKDNQRFYLSLIAPKTFVIKNRGKCIEYDKNDDKYYSKACTLQDNQKFQVLKDKDELDLKPKFTDKSKIGTSEKRKILILHDDDGHHHHRENEHGHEHFGDRHHSHLRRRRFEHH
	ASF1	P32447	7.2e-16	0	4	1	1	MELLTLKKIELKETIRKATDPLEFDLEMHCKEELEEGVVFTIIYTADVKNEFRDQILSETEIFPVPKGNIKFSLDADAPEIKLIPHDKLFGLTSIIIVGKYKDEQFIRIGYIVDVYYPGIANEHLLYNDDSEEEIEEDEENEEEDDNENFDDIIATDEDSEESEEGEEETVEGEIEEEETVEGETEEETEETSETSEEAEEEVKDENAPNSFSEALVEKLAETEDNPEDKVQPEEFSKINAELEKPISEDENPEDVFEFRGYKINYNYIEMNVMVPPSVHNFLIKWREDSVSESEENIEECEIEEKNAKKIKRE
	HSP7F	P32589	2.26e-12	0	4	2	2	MEFIGIDFGSYKTTISSSKENGKIIGDEQGKRSIPTLLELTTPIRKFGNNITGEHEQTINLRFRNFRDDLTNENCQVYLMFLKYLDRIIKNNTKGAPSICISIPSYFKYSDKKFLLEISKLCNMKVERFYNDISAIGMFACLRREKIQEKFMIMDFGHTKTEIGIFNYENFKLTPTYLNNLKIGAKNFDEKLINLIIKKYKLEDKKIIREIIIRHLEKLKTILNSSETANTQIYFNENPVNIQITQEEYLVACKEDMEKIEKFLEIIKNETKFEGITEITGGNSSSFLIKKILENKIEYQSTLDLTESCAIGTALGMACSILSNKFKLNDVIGRNINIKIEGNEKKTEIFKKTDLIETSKTLTYNRKNSFILEFTEDDEFIGKLIINKEDTEEAEPVKI…
	PRTB	P09232	2.11e-75	0	4	2	2	MTRTLQYFSPQSFITEKIKNGYIAKIDEKTVQKIKNDADVAIVEKDSIVKTADYKYYDFYITPEFKNEKKSNINKKTLAVQERAPWGLSRILGKQYLRSRKYIYPEDAGKDVEAFIIDTGIDVLHPDFRGRARWGANFVLNSPNYDENGHGTHVAGVVGGHRYGISKQVSLVAVKVLDLNGVGMISSILKGVDYVIEEHEKKRDLLYDIATASYLGMKKTPNLEKSLESFINNSELQPKTVVNMSVGGVKSSALNFAVDYATSLGIHFAVAAGNDQENACSYSPGSSKHAFTVGASDKYDRTADFSNFGQCVDVYAPGVDILSAWKNGRSTLASGTSMACPHVTGVMVLYLGQKRYSPEELKKKILQDTKHVVVNQMKEKSYIEALWPLNWFNKQEKLP…
	RL10	P41805	1.07e-79	0	4	1	1	MARRPGRCYRYLSKKAYHKSRFCKSVPDLKIKIWDSGRRKAEVLDFPICINLISHARENISEQALDAARIAAHHYMVKTAGRDNFHLRVNVYPFHVLRINKMLSCAGADRLQTGMRQSFGKPEGRVARIFFDQIVMSIRTKKGNEAAAMEALRRSRHKFPGKYEVQVSSKFGFTGLYTEEFNKLREEGCLLANGNTVAVLKQKGPISQYMKKLEKQL
	RL21A	Q02753	5.65e-37	0.003	4	1	1	MSAGGYRRKTRQLLKQPFRKHGTPGLSVYLATYRIGDYVTISINPSIHKGMPFKYYHGRTGRVFTVNPKSVGVVLHKKVNGRLSVKTIFVRVEHLKKYKGRDAFLERVNKNNEILKEAREKGIKPEYIRQKEEGPRDEFILNLDENKPVKVGYEPFIKVY
	RPAB1	P20434	1.67e-22	0	4	1	1	MSIEKKRKFWLCRNTLLEMISQRGYTSDQLPLPYPSFISLFPNCDKDVSSINFVCKNNQTLVAIHFIDEDKIGKSAIEKCIDYYKNMNITHLIIVINQKMSATSQNIVHISDLKIEIFKDEELLFNITKHVSVPKHRILSEEETRNVLKEKKMTIGEMPKILKKDPVCRFYGAESGEVIEITRKSRTAGESIYYKVVEDKVLK
	RPAC1	P07703	1.35e-51	0	4	1	1	MSKFYKLEHETLVDIHQSQTQTYKEMLDNIKVEIIKKEKLFLEFDLIGVDCSVANAIRRILINEIPTFAIDKVSIINNTSVLPDEFLAHRLGLIPLDVSPELEIEELQFELKKINDTTEVLNITSNDIIYIQKEGDPHVEIIKDIPIAKLAPRQAIELEMVACKNVGSVHAKWSPVCPATYRLMPIIEIKDIYDEEAEKLQKCFSPGVINLVKEEDRIKAVVSEPRKDSVSREVFRHKEFEDKVFLGRKSNHFIFTVESLVLDPLYLVKKALMIMNENLERLRNDLLETKNKN
	RPB3	P16370	1.04e-39	0	4	1	1	MKILIEESNDQFIKFILQDTFISYANALRRILISEVPTVAIDLVEIEINNTSLPDEVISHRLGLIPLYLKKDLLYKSECTCLNSCDNCSINISLNISNNTDTPIVVTCKDLKSSDPVSIKPQPVICKLGTRQNIKVNCKAFKGQGKTHSKWSPVSVISYEYDSGNRSRSTMYWREKDYDNEEKEEDANLIDEINEVKMCVEVVEGFGRPIEILRKGLEIMKKKFETLRGDLIN
	SYFB	P15624	1.88e-88	0	4	2	2	MPTISVSKFEIERLLNKNYDPENFSDILFDFGLEIDEIEKNDTETSYKIEIPANRYDLLCAEGLSNSLHSYLFNKQFIDIKLLPSQFEIKKKYFKKRSCVASAIIKNFSFDKISYDSFISYQEKLCGSLGRNRSLVSMGTHDLDKISWPVTFKSIKKNVLDFVPLNCKKQVQNLEEHFKDDKNISKYLQYLDDDEYVVFEDNNNDVISVPPVINSNKTKISLDTRNILVEVTGTNSYKVNTCLKMLLSAFRTEEMYSVNITGEEIEKTNEKIYTLTLEEVYKELNIKIDIDLLENLLVKMMYQVIKVDDKSLNIIVPIIRQDVIHKADIIEDIAICYGYNNIKMIMPDLSTIGSENRLNKFSDKLRLEMSMLGFIEVYTMVLVSRTDDKFEKSSALVEN…
	N.I.			0	4	1	1	MLFFIFLSKFLCEIFPIHLNEPLEIYQNLKDKTVVLVKSTIMVKNQNDLIWSEADPSIPLMTSLRIYKTGGLSSNEKVELFMDNKYEPHNVFLFTSYEGAGFYSFDFDVQSKVDNLYGLKLEIYEGRPQNTEIVSGIDYHLTMLTEKVGEILDFARKNFEMEEMGEEDEAKYVKLYNYIFSLVYKISFLKIITLFATIFYFNKSVKDFFITNKIAK
	N.I.			0	4	1	1	MRNLLDMDVKKLLPLITIGNVFNTLSNLHDQGIEANVESMFIPGFIISFGGPLIGNIIYRQFSFSPDLLVVFFVTLLIFSQLHKFKILKKIGKILPIIGTSLFYVSLKNNTENLTNVISYLIVSDVFSKIFSKILLNSELIYTKKDLRFFIINLGLISAFKIHKVPDYFVFAIMFCYLLIPHLTFDFKKEKKPEKKVKDVPVNQSPKKNRKVRKSSIVNLGQ
	N.I.			0	4	1	1	MITVLSIILLSRLIKAQNTNVMKVPVDIYISERGKDSYSVRMEDIETAMNKVKEKLENNLNQRALSDATNKYSPIEFSINVLTEPPKGIDIDECGQNIDIIATHLQAIHNMNTKNNIITFLNCPSSTYYEHFSNANMEVPLLIQGDNLSCVRRIATFVEPERSKFELTFANALMAAAGCPIKNPVSLKEDDGGDRGVQTTYFLESNAYELLFREACDQMP
RPN5	RPN5	Q12250	7.23e-15	0	3	1	1	MNKVLIEQERLARKDGNIPSLKSIFIEMLKECSNDKEIISLIKVLSVRRGQSSEAIRWLVNEVYDQKKDSKEFVKLLLNEVVEGKIYLERERVKFSLDLMNRSASCEEALGIILDVPIETFTLVDDSTIIKYQLDQFRLCIENRDWVKASIVMKRIRQRYFEENNAPEERLNFYKYKIQLLLGQSKFEEASQAYLDINKLYENTEYSILASFYGIIGYSYDKKLLEICHNDKNNDENMRLILDKFLNNLLITKEIIEDIRNVVKMFIDLDQYIDYVHEAINNHNYMIIEKYYSTINLSTFTNLMDCKEEDLIKKISNMVNNKRSYCKINQRERLVVFDNKKLEVGVDELMDNLIKVDHLIHKETFNK
RPT2	PRS4	P40327	0	0	3	1	1	MGQNHSAPNSIDDSATINIKRRRRVKENKNASKPPIVYPLVKCKLRDLKLQKQLAYLSLEDNLLNLAEVKPSEFGSQKMLVDQIRGNPLSIGTLEEFVDDNHAIVSTGLGPEYYVSIYSFVDKDLLEPGCTVLLNYKDNSVVGVLEAETDPMVSVMKLEKAPTETYGDIGGLESQIQEIKESVEFPLTNPEIYLEMGIKPPKGVILYGLPGTGKTLLAKAVANQTSATFLRIVGSELIQKYLGDGPKLVRELFKVAEMHAPSIIFIDEIDAIGRKRYDSSSGAQREIQRTMLELLNQLDGFDTRDDIKVIMATNKIEILDPALIRPGRIDRKIEFGMPDAATKKKIFSIHTSKMTLDENVNLDELVTSKEDLNGADIKAICTEAGMIALRERRKHVCKE…
RPT5	PRS6A	P33297	8.53e-177	0	3	1	1	MSIEELKKYDADVENRSLEEIVERTKLINSETRILQSRVNNIKHDTATKSAQVAENMEKIRINKQLPYLVGNVVEVFDEGNGVVNTSTRITSYLPMLGLVNENELKPGELVALHKETNIIFEKLPPNYDTKVKAMELDTKPDETYEDIGGLERQIEELNEAIVLPLTHPERFARLKIKPPKGVLMYGPPGTGKTLMARACASKTNATFLKLAGPQLVQMYIGDGARLVRDAFALAKEKAPTIIFIDEIDAIGTKRVASDKTGDREVQRTMLELLNQLDGFTSHDNVKIIAATNRVDILDPALLRSGRLDRKIEFPLPNSEGRKRILQIHSRKMNIENNVNFDELSRSTEGFNGAQCKAVCVEAGMAALRKDKNQISQNDFMDGILEVLARKKSKLVYFT
	DSK2	P48510	2.39e-06	0.021	3	1	1	MKIKIFLRHNSESLSLEINTEDSLFKLKEMISKILNIEPNRQVLEYKEEVLRDDLQTIESYKIKDKSTIILKLNKFNMNIRSTNISSSRSNKYDEMIDGLDDGKLKNIMNNPSFQEEMLSMSQDPNYLKQQMKNFDLTVSKLENMPGGFNIINSMMKDVQDPMLDLLSTSKNYKEGDIIQRPIYDPIPGTSRENLLIKYREELALLRAMGYENSKRNLSALIACQGNIVESIEYLNNNK
	GBLP	P38011	2.42e-21	0	3	1	1	MSSSDLRVLEPLLAHKQSVTCIQKLRNGSSNVLISASKDKSIFYWSLDSEIESDFGKLLKEYAGKHSKNVNGVAISPNGDMLVSVGSDKMGYIWDVTSKNITASLKGHDRDILSVAINKEGTKIVTGSVDCSIKLWNTKGVLINTFGPGLENCHKNWVTCLEFDSRDENILYSGSKDGSVKIWNIEDGTLLKTFVEGNVLDYQNYEKETGEKPKDNELALSVTCLTFCEGGNLLIYGGKNNKVYIVNLDTNECVASVAVENTVRSVTSFESFAGIAIGTDDAIYIYDVCSKSIVATHSLLEMGKGISCNSLVSQGNILYCGLSNGQIYTLEYSKRSE
	GPDM	P32191	5.93e-110	0	3	1	1	MGYKIIFTIIAIIFGSYITYKKYKIKKLKRLAKEFLGTHDYKWKPKTRYKILDDFRNTHFDILIIGGGATGMGCAIEGISRGLKVGLIEANDFGSGTSSKSTKLLHGGIRYLEKAVNNLDKSQFNLVTEALRERKIVMEMCPFLCRSVDLIFPVYKKILVLYYYLGLTLYDWISGTKSLGRSRFLNVKDTIDKFPNIRKNNLVGSVLYVDGQFYDSKFNVLLAVTSAYYGGSILNHVKLTKLIKENDKIIGAECYDKISETVFNVKCKVLVNTAGPFIDEIRKKSKSECNTLIQPSYGTHILVPAIFSPKNMGFVDPNTSDGRIAFFMNYKGKTLIGATDVKCQVEEHIKPSKEDLHFLIHEANYFTDNDLKLSKKDVLSVWTGIRPLICDPTKKDTEN…
	GTS1	P40956	9.04e-07	0	3	1	1	MVKLQVVTGGTTLHLEIQDLNVSIEDFKKAVEDIMPEDKKIPSDQQILYIKQKKLESGKKLSDYISEKDEGERVFALKKTKSSLNNTKAPQTNPYKKEEINNPYPQQMNYSPQNNMAYNPYMPNQNYMPNQNYMPNSNMGYPPQHNGFSQNNMPGQNMKLSKEMIDMVMNNPTFFDQMIDVQTQGMSPEMKENFKQSTMNAFKMLQNDPSILDRINQMSGFGSPQMGYPPQIGYPPQMGYNPPYQPMYYGGYPPYSPQPPQSPGQYKTQYSGQLTALKEMGFTDEEENLKALIKANGDINYALDLLRKDANFPQN
	RNA1	P11745	1.52e-12	0	3	1	1	MLYSLKNEEKKYEKKEDLQKILKYLENNQETIKELDLSSNVFLPDAMAELCKYIKKIKNLKTIILDGIFTTLTKEEMLECFKLISLSITGKDIILLDLSNNALSSELPIEFINLLSNLNSLKFLNIRNCGLGKKGGDIIGECFVNLKTKDNLEYLDIAQNRFFVFPEKLILGINSLKNLNVLKLEYNTIEKITMTKALEILKNHPLEILDIRDNFLNIEGCKILGEIFATWNIRELYMGDCLCQNEGILEFIKNANKKFTSMNLPGDCKEDNDIVLDISYNDWEQDCVEELTDFCDKYNIKKLIITGNFYEDESQLNKVMREYGGELVSQEEENEEEKKGEVDETLISMLKNIH
	RPB1	P04050	0	0	3	4	4	MFDEIVTKRISSIQFGLFSPEEIRKSSVVQIIHPETMENGFPKSGGLIDLKMGTTERAFLCSSCEKDNFSCPGHFGHIELTKPMFHVGYMTKIKKILECVCFYCSRLKISTKNLKKDLNFVWNISKTKSVCEGEIGENGFTGCGNKQPVIKKEGMSLIAFMKGEEESDGKVILNGERVHNILKKIVNEDAVFLGFDQKFTKPEWLILTVLLVPPPSVRPSIVMEGMLRAEDDLTHKLADIVKANTYLKKYELEGAPGHVVRDYEQLLQFHIATMIDNDISGQPQALQKSGRPLKSISARLKGKEGRVRGNLMGKRVDFSARSVITPDPNISVEEVGVPSEIAKIHTFPEIITPFNIDRLTKLVSNGPNEYPGANYVIRNDGQRIDLNFNRGDIKLEEGY…
	YI31B	Q7LHG5	5.64e-08	0.046	3	1	1	MVFNRNNSFNYSAHSSPYTGYHTLNSTFKDSRPSKASRRNNILSTQPNLTTLPQEPTEAFTFATKVGEQKGPNIQIEKLYDLDLQDVHKWTDKYRNIINLSSMEEPTALYTLHLLISPELLYIINPALDAEEALQLLVNHYYNPSRFSIFINQLRNLNYKNYNNIQQFTKAFLTILTKCNLCLQINERLTTREKNEIFCRSLPFWMKQEIVRSSENSNFESLANLLAPLELLRNSSNYEQREEKTERRSHLNYFRKNSCSTNQDDLRQHNRNSQFPSQKSINQWCKYHKTTKHSTEECRKMKSFNQNKSHNNYSSFNLVREKPTTPDKIEFMGTIEGAPVTILFDPGATLSYISEKTSRKLNLKQIEVDGKLVAEVANGDTIKINHKTDIKFRLDAIKD…
	N.I.			0.041	3	1	1	MFKYVVLIACSKLGQDKKSVSSNKLRNAIEISVNESLLIQPGTSNTVINKNSQAGPHQSRLSESPEPLVLSPEPAYINEILNFVDLMRTKYLNTKTLNILEISPEDIDKRIIFDNLFIIWQNEQYEVSNIRMKKFSDRNLKKYRKYCKIINMYSNNFKKINRVFLFIIKKIVEASSISEMVKNAIIENIDLISSTMSYFEKFKPGKLRHDLNFDSLNLKYKLSLKRFPYLFDYFNFVEKFIVLYELIIDHHILVFHNQCIMNRVVYDIYVHLCHASNAMENENENIFANQREYSDSSGPQVLNSEPTYIDDIINFVKLMRTVYLYDNTFTVNENVAEKYDKAEIFNNLFTVWESEYHETSDKKIEKFSEQNKKKYRRNGIIISNYSTNFKKINNWFLPT…
	N.I.			0	3	1	1	MDKEYDIILYGASSYTAGYIIPYLENYDLKIGLASRNISNLESSNLPKIQCELTEAPSQTNILINCAGPYHLIGEEIIKSCIRNKTHYIDLCGEVHFIKYIYNKYHNEALKEGLFIIQACGFDSLIADLGNEIIKNKFDKDVEVRSVLELENPILNFGTWESLINSISRYTKNTIISEVRGNVKCPSYYYDENIKSYVVKFRGSDHFVVTSTQKLLRECNIKTCKYEAYLKTGNIFLYFLYFALISLMCKFNFGKNLLLRFYKFFSYNLVEKSPSREIVKRGSFTLSFEGVGMKNLDYKTKHLVISGPDVYTTTGICISQASLVLHEMIKSRQDGKNISNLPGGVVTPGFVFRETNLKEKLRNLGIIFNIKE
	N.I.			0	3	2	2	MNQKEDILRTKEFENLKDYTIFKKRTPRLKRYTRNDKKRLSRWYISFVKNNNPRIKYKYWISINGYLDDNNLIQSSPILNIQGSLVVVTANSLYFLKGNSEIIRNPPHSRFEITELSKFSKGFPNDWEEIIIRQLTEIFGAEKLKTSDLDGDMVLTPFDKLYNKIFSNEEEENIQLSNAQSGDENIEENYLADQEQSEENDIEETENKSEESENISEEFDLEENKNISEDDDTEENKNISEDDDTEENKNISEDDETEENKNISEDDETEENKNISEESDLEENVLLEVKNNLEDKGNLSIRSQITQATLKSQTKEEDSEDIEIVSSSFRFDKSQNKESKFKGAFEKENTFDMTYDKGKLVDSPYEHIFLEDNIEEIIKIEEKSKTKEESDLEICILNT…
RPN2	RPN2	P32565	2.46e-47	0.003	2	1	1	MQSLKILPNIKYLLENNKEQEAISIINPNIDTLALYIKDLISLFSASTPESLLCLSKIHFILQDYEVSIDYAIKSGEIFLKEKSFYSKALIERMMSRLLLDNNHKCKDFIINLITNINNNNINDNDLDDLDRIGFLFSIGELDLFEKYFSKQITNKSLLNFIYNEIEDKERFYKFIIKNQNKENYDTLCVLVDAFMYFNSHNEIKKLLLDLLGSDISLCYSLSFYIQETHNLPNIIDNNINDNNNSSDLDCLMLILSGQFKKEVFTKFMVQENLTSFKFLDSLAKSRSPYISLVNSLMNLGTTNDTFYRNNSDIFGNLKEWSRYSDISNLGMIHFKNDNPYEILKNYIPNESSALYTKKEDRSSTYKETTSGSSGSSYGGSLQALGLINHCTYNEVDNE…
	ADP1	P25371	1.11e-32	0	2	1	1	MERETKTLQFENLYYDVPNVDPNIHGPYAEILKSLSGKVESGKLTAVLGSSGCGKTHFLRMLVGDISGKSKTFGRILYNGEERNPEGWKMKFSYVPQDDIFYPDLSIYDHMKYYMSLGEAKYREFDERKADKILDGCAILHKKNSLVGSLSGGERKRALIAISMINDPEILILDEPTTGLDSNTALEIIYTLKKYAQDYNCMVISTIHQPGAGLFSYFDDLIVLVKLGVFYIGPYKQLESFLVENGISTESDLSLPEFLFVIISDHSLLPEAKKYKSNVKKIIEKNKQSCRNENTPTICNNYTTLTFKPKLYDSWKIMKHSFDTTYNKNKSYFGFVLMTFWTILLILLEPILHFFISLSYNYLELNEELKQCSYDQIFSLSFGIVSHLYFLSHVIWVFY…
	CDC4	P07834	2.75e-30	0.003	2	1	1	MKSQKYPPILIHNLNIELISKLCSYLSIKSLKNLSKSSSYISRHLNSDLNFWQSACKLNLPTVLECKNVLKTKYKLFRNIKSGSNESSYTFITHQKDITYLKIHDKYVYTSSDDTTMKQFSFSGVLINTFLGHKGGIWSFSVDKVLVTGSTDKTAIIWDMASGIPLHKLKGHTNTVRVVKTYGDYVCTGGRDCFIRIWNLIGECLFILSGHTSSVRCLDINRDFLLSGSYDGSVVLWDYKKGKRCFNLVSHKSRVYSVLLGKKYIISGGLDAFVHISTFDNKLVTRYKCHDILVISLSFSHAERYLVSSAADNILVKWDVLDNKKEYTINEKCLITSHFIYEELLFLTTINELQVYDYETGLFIRTVMKADKFIKVEMYEDKLIVAYLLQKNYHIKIYT…
	CDC48	P25694	3.47e-75	0	2	1	1	MNNKNKSQTDINSILRDKMITTSLNNTLKQNDFIPQLSKLGGIEYLKKSVETLIYNPLMKKQEYINLGQSPPMTLLLHGTSGVGKTFLIHSISQEYQIPIIIGNCENEKEIRETFRKGDITDKSIILFDNLDSLNEEDNFKSIKQLSENLNNYRGKSLIVGIVENIVKLPKLIQRFDNELLIKIPNIDERKEMCKFFSEKISHKIDDWSIVAEMTPGCTPRDLKKLFKIAGSATVAENRTFIEISDFEKSIKEIKKQNGHVTFDNIGSLDEVKEELKMSIIYPSKYPEKFQRMGINKPSGVLLYGPPGCGKTLLAKAVSNMSHCNFISVRGPELISKFVGDSEKEIRDLFGRAKQLQPCVIFFDEIDSLCQKRNNNDFCNRIVNQILTLLDGLEDRGDV…
	COPA	P53622	4.48e-78	0	2	1	1	MIDKKITVLLSQQTTRVKSVDFHPVKPIFIIGLHDGRIQAWDYNSNACIFEFLDTNKLEQGSIRSVCFHPHGDFFVSCGDDKLIRMWDYTKRKLLKIFKGHTDFIRSCDFHPTKPWIISASDDQTIKIWNFMTGKCLTTATGHSHYVMSAKFLDENTIISGSLDNSIRIWDCKNLFEKTNKFVPDVIVKQIVHGHDRGVNFIEIYFENNEILILSGGDDREVKIWDYRHELLERESVFAHQGCVSGSVLYNNFVCSVGEDGLFCIFDLKTKKSTKHFLDTRYWTIKCKNGFFVLGHDNGFEILEYSEPKLVSANKKGCFYYKNNFFYFSDLNTERKVCKAEGEIKSINSLENILLIRHNQGYEIYEKNKKIVQGSGQGIFLYEDLVIVEKKDKEIIIKD…
	COPG	P32074	7.7e-26	0	2	2	2	MNSFFTKESGNLILQDISEKFNSSTLNTRNCIKSINAFLYFLQSNKLDQDTINSILIFFLRSFQSKEQYLKHVVYSVLIELSKYTDQGFIGINIILKDFTTSKYKSKILKSLFCIIPEEMINDFTKYLKESFISIDEKLVNSSVLVSYLLINKNFIKSKDLFKNLKITDDIYGYHKLALLNLSNKINNDHFNYKNEAGIMSVRLAVKYKKFEKFKNFLNLRISDTIIFFEACNQMTEIREENSLQFITLICQGLKNFLKNGNFYEKFSSIKILSKLSTKFPSKIGILNKEIEELLQDSSKSLSMLAISTLLKTGTEETIDRLIKYLPDFMSEMDDNHKKVGLNALYILTLKNTKKINIFLDFVKTCFLEKGSLSFKLYIVNLLRKLLNNSDSTLIDNIL…
	DBP2	P24783	2.35e-150	0	2	1	1	MGYNNNDYNNKNRNYGRSWRDDDRPRQERSQRGDSWYGNSKPSYNKTEGWNQNRSESWTPGKFTSQPSFEAKPALEAVEFSKNFYKKTDDLSKNETDEFRRKHDIKIEGDVPNPYVKFEHAPFDKDVLNAFKLKGFTGPTPIQAQGWPMALTGEDMVGIAQTGSGKTLSFVIPALIHAKAQTPLRNGDGPIVLVMAPTRELCLQIKDVFDEYSRFFNMRCTAIYGGVSSYTQKKDISMGCEIVVGCPGRLIDLNEQGVLHFNRVTFLVLDEADRMLDMGFEPQLRKIIVKTNPKRQTLMWSATWPREVRRLAENYMNNFLHLTIGSVDLKTNTKIKQIVAVIDSHEKNNKLYESLDQKKGEKIIIFANTKRMCDNLEDDLSRKGYRAVAIHGDKSQNIR…
	DOP1	Q03921	1.91e-14	0	2	3	3	MSLKEKYTLEITRKLDYFKNAKEWPDFISLLTSIDTTIETYSLPFIPKLEYLSKRLNQCLNPLLPAGVHLKALETYSIIFSTISEDEFIQNFGVYTLGLFNFGINSRVLVLSSYLSLLDKFIIPLGVKIESFTINVLYGILPSIDTDGEYYKIGLDLLSKYKDLIDKKVFYISMWQIFLQNVEYRLSVILFLMNEPLNYEEMVFDKILVIRALKEGLRSEDLLILRNTLNLILYMFPSKNLSSEMNCEILEGMFQIFTKREQSLNKRIFQYLSTNEEEEYKEDGLDEDALDEEFKEVLDDLKDEDNVIDKEEMNANNIIDEIIEAKMEDKQIINKIEEDTKIIKKSEKAKLGRLDKIINKTLLRILRNPSTTQSFFKIFITLSDKNKLTEKILEGLLFE…
	G6PD	P11412	1.87e-38	0	2	1	1	MYLIIFGASGDLAKRKLFPALAKCDLKNVQLIAFARTLYDKPFSEILKDFYSYEDESFCDTIKYIQGRCYTDLEILNPYLNEHTIIYLSLPPEIYLDTLKVLNTYQYKSIAVEKPFGADYKDFVNFKEYPTEKLYFIDHFLLKPLIVSWPILINSNHKLKNILNNEHIKSIKVIFKEEIGGEGRRYFDTHGFLKDVVQNHLSEILAVIATEQKTNSCNKHAENRVEFFKNMKIIEELSLFGQYNEYCHEMSLDSTTETFSLVTLEVNLDKWKYIPLIMIAGKGLNEKKTEVILEFKRNSFKDALDFINEYIKNKEVVYQDKEDVCQDNGDICHIDEIKNIRLVCNLTPKSEVYLEIEMENKLLKYKIFTNSEIQKHMVEKYGNYENHEIVFNSFINDND…
	GRH1	Q04410	0.000726	0	2	3	3	MGNTSSKIPTLQILKVTENSVSHRFNILPYMHTILQINNKPVSEATDGLEIVRQWEEGDLDLLIRDLRINTNINIIVPKKESDSRLGMSVNYSEDIVNLFTIKILKIIDGSPAQQCGLLIYDYILGVEGEPIENENMLLKYIEKKKKTGMTLLVFNEKMNFIRRVNFIVKSGLSLFGCKIGMGILYGIPNDKREIKTEYDEEKIRKKIEEFKEQHGEDISDDERSKEPDTNTKEDISKKEDISQIFDQGDINEEFTIRDINRSEEKGQDIKENKSEKSNKEISSEVSQKHVDTNIKKELETEDKEETKSETSEKPKSQLKEHVDSEIKEEIKTENKEETKSELKDEPKTENKEETKSEISEKPKRELKEHVDSENKEEIKTEAKEETKSEIKEPSKTKI…
	MSP1	P28737	1.38e-17	0	2	1	1	MSVQNYDQNDTQKIFYLNDNRKKSTAEQIKLILKIISTILNIFLALMVLFIIPIILHSLGVNEQKTTEFTFYTAKDFAHIEYHGKDEIFEKTIKKMIEIIELTETKSEAEVTKKIESNFRNFLLWGPPGTGKTFFIKKLIYLLNEKIKKNEEEKNRKDKGEKGKIETANGNKIIASKKTNAKVKSLDEDGIKEKEYVRAYFITPSMLEDKYKGETERKISKLFEEARDNEQWKATFIFVDEIDAFFSDREISHQDNSSKSKTEFLNLLSGIKESIMKNVFFVGASNYMSVIDDAFLRRFGEKIEFSLPNCDEAYEMLKSISRDWTQEENREDYLREIAEILSNKNCSQSFISELCKRMRWADAHKRPGAIKKFRDIVLAAEEKRNEIINRIPSGRAFED…
	SIN3	P22579	1.12e-23	0	2	2	2	MSNLDNNNQDNDKWSEQGSKRYNEDDKEQFTEYSDSSSISNQHFAQQITHSARPVEHTASREGYQQPRPPVPEDAEVCDAMVFLNKIKEEYADDMVTYDNFLETMRDYKFGKIDADEVCKGVKILFKDKPHLISIFNEYLPSHLKFHSDNRNAENIQRNFDMRPPHFQHPHFRRPLYNAKMLPENMKPNGNMRPMMPKMGPPPHLQPPHMNGLLNGMIPPFVPHPNPMRMPPANKIHPGYYPHIQQKPEEETTKKKQANEFIQRVKRRYSNQSSVYKSFVDILQKNSMETNAATIRSEISTLLWEHPDLIEDFERDFIPADKIKQEERSSALKDLAKEMEERGVSEDFLRCLNYYNQNFVTKKELLLLVTPLVKDENIVEQFKRFINFQEKEPTPGKNL…
	SYG	P38088	2.66e-159	0	2	1	1	MRKFDTQKLEQILKSRFFINQTAQIYGGMAGLFDMGPILFGIKQNFFSLFRKHFIQYDKLFEIDTSILLPYSVLKSSGHVDKFCDILIIDKKNKNSYRADHLIIDYLSKLNLNDTIKNDIKRVDVANCLEIDELIKKYKILSPDNNELSSAMKFNLMFETNLGYKENQSVFLRPETAQGQFLNFKKLYEFNNKKMPFGSASIGKAFRNEISPRSGLIRTREFEQAEIEFFVSPTKKNFEKFLKVKNLKLKLCFDDKEKLMSLEDAVKSNIIDNEILGYFIGRTYLFLEKIGIDTKLIRFRQHKKDEMAHYAKDCWDCEIFSSYGWIECVGIADRSAYDLTCHSKATGIDLSFSEKIVPPINKKEWKVNLVKKDWIKIFKKDYEVFNNEISSLDEEFIKN…
	N.I.			0.049	2	1	1	MNKSEKYKNILKIIKSTNLSLPDIIYKNIDDKHIYLELLMTPDLLPYLISTSELHFSDYFYLLYKFTSKFKITDNLLKIKCLNFFKYKKLRGIILKILKFYKVKNFQNDDIYNKINTNEFKYVKKFINVHDWESFPIKYTKQGYRNLKILRNNEKIEVEENSLRTLFLFGKCKDDFYKHEDEEVRIENFLNHFRQRKKNLQDQQIQIISQQDQHNDKKESNIIFLQNFIKDNIYIENIRNIDYLIENIQKIDSNDAIENETILDPDFLVFLINHEDVNTRYLGYSLFNEEYHNHDLLNNLIFDKSKIIRDKFIKKFKIDIPNKTNNELYYKTNIELYYKNIELYYRNNELYYKNIELYYKNIELYYKNIDKLSDLLIEETNLKYILKLEKCLNVLFKHA…
	N.I.			0	2	1	1	MKICLIILDGWGHNNKKIPKDPIQNSKCHNMRKLSKKYASYLIHASGKYVGLPEGNMGNSEVGHLTLGSGRIVKQNIILIDEGFATLDIKNKLKNLLLLKLQKLHLIGLVSDGGIHSHISHLIGFLKLLHSEFDEICVHCISDGRDTAPQVFLKFYDEINEKCSDIKNFTISSVSGRFYAMDRDNNNDRIDKYYKTVTSGNISTNIKDYIKNQYENGKNDENIEPALLDKESKIQKDEPILFFNFRADRMRQISTKFKNEGYKIFTLTEYEKNLTDNVIYKQEPVKNTLADVLEANEVEQVHIAETEKYAHVTYFFNGNVEKIHKNEIRKIISSKKVDSFASTPEMSSKEIADEVISNIKLNKQFIVANFAAPDMVGHTGDYEATLKAVDFIDDQIGSI…
	N.I.			0	2	1	1	MILFIIFGIFAKEFNNNYNEAFVFPYNVDQKNTEANIYIIVSSKDDNAHFALITKTGELLTFDKETKKLKFIKVDIKYFTESMCTINNDTSSEKCKDVKKAEEGEEGKDEGESEGEEEKKSEEDILNLFLRFNNAHSSSIGIKGTNFCIFDDKGEFIAKECPRPGYGGDNFGIILIIKPNENTQEEQENGQHNSNKFEQIKNLLLEEGRNLQVKTNNPQGNYRKKMMQSDIVEENPQKTSTSVGTQHGEQNPIPGRETSRGSFNRRYIDLLEAENLPPNDPSNELTREELQFLMKKTLFEKEAAHLREAHETPEELGVGTQSFVNPQAVGENVNYPSKAVGSKQQLFGPFSHRQQIKKFIGI
	N.I.			0	2	1	1	MILLHCLLVFTLTNLDLLNKCKIFNIKDNECINSSFIPSSEYKAFMNRQNLQLKDDNCNKTKCVVVNGNENMNPQTIIMTTTVQQGNTQPAPPINTQPAAPTNTQITNTQQSAINTLTYTSTMTSTVIINVPKQTVTNKEPTDEKEKKDKTECEGGKECNEEKNKCKCKESKGKCDCDEKKDKKKCKQSKDKNECKEEKDDEDTVLKKDTDSSDRDDHPKGKIKKPKSKNDEGITTVIREIPTTVTVEVPLTLYREHTTTSISKVPIVNYSLTTFTERDTITETFFKTSTVTSEVLKTSTYTTEILKTTTIGSAPSIGLENVVSVFKPSLSETQPSEKTSTIYRPSSTTPDKKEDNVSTVYVPSTETVEKEKISTVYITKEPVPETASKKTSEPAKEPV…
	N.I.			0	2	1	1	MKLLKIFFAIFFVRSNQIYYRRIKDNLFNAFKKDDYTVYDSNKDYIRVFLRVHDYNKEINCTLKDISIDGKKQHTENFSFKYEGKSINDNIKILEENIIKIINSSYDKNIVLVYSLYDCTYSSFAKQIIEKIKENNKSRSEKNTDKIFYKNISFLGCHLNKILDEIENFNKYNKYKLRIPDIPISFYYGGYTNIYYIRFCIEKNNICYLFEFNLNEIDNKDVNSLVNIAIEDEFKGKKEILMRLFELYNFAEAEYIQRHSAEKLCNITSNKIELVYSGYNLIEIQTDLVKFKAYSKKVKVLYALNNSTTDANLMGKNLFTELKKTIYKIYLMKNTDEYSYVEFVFRLLHQYNKPDFLIMRILNNEDSAMGFIFNWILLFLNIIEFRDLDIKTGKLIISE…
RPN1	RPN1	P38764	6.96e-30	0	1	1	1	MEDENLNQILECIKTGNSDLRENAINMLIDLLKSSHAGSISTMNFNTLMEKKPILLELCDIVNDDQKRKLHDIISSISIMGDDSEILKHRILGNIIPLQEWGHLYVKKLIGVVVKKKLDNEDIKDATEVSNSCIEFFFKNNLEFDAIDFLLEIENIGIIYKFVEKHNYKRIILYLQEMSFFYELYEILNKIYLKMEDYSRYIINIIDNGYYDDAIDFIEKCQDKKVKKQLLYILARCNIFYETKDLEEKSILMNNHIKGHYRNVIKVYELDSENTKSSTFRKLRYEKEIKGLQQNSFNPITVCNGFINLGYGQDNIFFPREGNAIPGIDHQAILSSDIPELITIIGSVGCIEFWNPNKVMEILQEHIFGDLSIKRTGALLALSLSSSMIHDENKTILSF…
	CHD1	P32657	7.37e-129	0	1	1	1	MSSISEISESSTDSTSSEEQVIRRRGRPKKWDAQIAKQPVRSNNVLYEAPLGYYYVQPQGNKVLYVNPLVQRGFYNTFNVPPSQALNINSMSNISFYQNIQSSNMFVQPKQYPKQVKPKREERYNYVPEKRTKRAAATTAISAGRRDDINNDDWEPEIEYEEEDAIEKLLKFDEETNSYLVKFRYKSYLHCDYVKKEEICKTKGGAIKVKRFVPPLEPFDPEFIKVDRVLHEDFRNGKIYIVKWKKLPYELSTEEYAEDLLKCEGFEEELKKYRDRKKIRVMRYGLDWRPPRELQVKFEESPVYKGNNKLRAYQLEGLNWLLNRWYHKISCIMADEMGLGKTVQSVVFVNSLFTKFEYNGPVLIVAPLSTLVHWEREFLAWTDLRVLIYHGSIQGRSMI…
	FRA1	Q07825	2.98e-66	0	1	1	1	MINSLLNKFNLGGYINITADEHLNEYIGPSDKRVEFLTGFTGSNGLAVTCKNNALFTDSRYYLQAEKELTNYKMKKMGIDSLEEYLRDNIEIKRVGLNPRHYTTEYIKTLTENLSKHAIELVQITEDFVDEIYAHKPVRIFNKVYSIENYKICDFYKENFKRLGINENYRNFMIYKDLEENAIICGKTYQEKIEEIRKEINEDEELIITEMDTICWVFNLRGSDIKYNPLFYAYASLNKKEVRLFCNAEIKLENVEICKYEDFENFLFKNTNKFVVSNTCNGYLDSLLKSPKYTDKIRLCQSQKTREELEGFNLAYILDGVALNKLFVWINKNENVTEKQVSEKLEEIKSEFYGHKFPSFESIVGAGSNSAIIHYSAGEEQIKNDQICLLDVGSNYIFG…
	MDN1	Q12019	0.000232	0	1	1	1	MFFWNENEETSKETERKKEEEKKKEEKANLNEEERREAQDKARKREDERRKAEDVARTKEDEWREASNEARKLKEDKRKADEEAKKQQKLKEKADLEAKLQLEKQQAADIEAKLQLEKQQKADEEAKKQAEEKQKADEEAKKQAEEKQKADDDAKKQAEEKRKAEEEAKKQAEAKQKADEEARKQAEEKQKADEEAKKQAEEKQKADEEAKKQAEEKQKADEEAKNQQEKQRAADKEAKKQVEEKQKADEEAKRQQEKQQKSVEEATKQSEAKQKADEEARKQAEEKRKVDEEAKKQAEAKKKADEEARKQAEEKQKADEEAKRQQEKQQKSVEEAKKQSEAKEKADEEAKKQADEKQKADEEAKNQQEKQQKADEEAKNQREKQQAADEEAKKQAGEK…
	NDOR1	Q12181	0.00026	0.003	1	2	1	MESNKDDYSSNKDDYSLSKDDCVSNKDDYTSNKVHISNKVYISNKVHHIYNKVHYTFNENFTIPQIRNLNTLVIKEIPPLNTYNLSLSDNLSYINTNIKNIKKLDCTWKDTYKLEINHRLDFIPGDSIGLLCSNNLNLVNKILEICNLPKDKSVFISQKSRNGFNFEGSLFDFFSHVFDFTSLPKKAWLVDISKTSQKKTELLYLASKEGSKDYLGMIRNWNNVLDIINEFKCKPSLEELIMNCQVIKPRYYSLTNLVEDNCEVIINTVRNGERFGHVSNFISTIYTRKEELNNTSKTDKTDNISKTNKTNGTNKTDNISKMNKTDNIINISKTNNINTDNMKLKILHRKSSLFRLQNSKNLLCIATGTGVAPFISFMKNKSDQFIKLIYGFRNPEDDL…
	NMD5	P46970	1.52e-23	0	1	1	1	MNSEIKEIFRNTLNPDIVARTKSEERLNQLQKDYNFLLSLPTTFMKDSDLMIKKTSSLFFKNAVISEWSNLEFEHTKKIIISNLVDFFMSSDENNIVSYNGILIHIYNKEPSNVTNELLTNVSNMIKSYDMLQFTVALNIIEQIFHAEKIKYNLEDILELIYKTSGQELLTNLHTVISKNDYKTASGILRFISKSYNYYSIPEFLQRLDVFSYVINISTEILKIQNNSDFYFMKTKKWTAFFLFKAANKGVKKFYKNEEMSKFIIVPDRFSYIYEVFLSQLKMEKFGNKSEPVEMYAVEFMTLCASDKETYKFMEKDLIWLITEYILYMHELNENEEDDFQNDPEKFLREKYHYFGYDIRNECGTLFTEIMKTLKHTEQGMNWICQFFIQNLENAKKNP…
	RPA2	P22138	0	0	1	1	1	MKIEDITKPHIESYNALFYNKVFKNIVKNIKPITIENFKMEIADFIIHQPFIKEQNNISIDRRLLPREARLTNTTYKGNLFIKFNLYYDDKLIQSDSRPCGGFPIMVKSGFCHLLDEQNPNAIDEDENDIGGYFIINGIDKLVRFHIMQKRNYAFALSRPQKNKIYTDKYICIRSVGDDELGHINYLNYSVDGDVFFRFFRKRFEFHIPVIIILRALINTTDEEIFNLVDKDNYMTVPLRKSTKEQVFSRSECIEYIGSRFRQTMGATTNEEACFEILKYYVCPHLKNNEDKFNFIIHAIRKLFALVRDDIIPDDSDSPATHEMLTETQLFANIFKDKLENLKNQFKALHVRISSRKKKKAKENDNDETESKSTLEDFMKCFKLLDCASVGKGFEHFLS…
	SEC31	P38968	6.93e-12	0	1	1	1	MIFNKSYLTTFSKNKPYLALASKGKIIDSKFTLNSELSLYDYAHNVHYTPLQTDVEYCKVEWCENLLASGHTNGTMSLFEPCSDLSETSDSFKLIKNFEGLTGKVLGLDFNKNKNVIAAGSANGNLVFLNLDKLDQQYKCDIPIEENITCLAWNNQVSRILAVGTATGNILILDLRAKEIVKTLQSKDIKDINNIKWHPKCSTTIFASSNLNDLACFKLESNSLTKIGKFKSPTINFDILNQDTAVCCSDNEIKYINVDTFEIKEKINTENAFDISFSKKDPIYCSSYNSGTTEVFSNLCKNFNLGKAHLQINNKIVGPEIYKINTSPLKINVEENIEKKIIDILYSEEEFKFDENSRKEIGKLFLENRNIFPKSSIKNEGFIFDLQDDVVKNLITKNF…
	TOP2	P06786	0	0	1	1	1	MVKTVEETYQKKTPLEHILLRPDTYIGSVEKEIQSMYVFDESTKKIISKNISFVPGLYKIFDEILVNAADNKIRDPTMKTIKVDINPIENTISVFNDGKGVPIRIHSKEKVYVPELIFGQLLTSSNYDDKEKKVTGGRNGYGAKLCNIFSTEFIVETADQEVGKIYKQVYKNNMSVTGKPEIKAYNKKADFTRITFKPDLNRFKMDNLDEDIVSLLKKRVYDLSGIVKKVKVYLNDEKLEIKDFEDYVKLYLDEDSKIVHSKINDRWELAFTTSDEQFQQVSFVNSISTSKGGSHVNHVVEQITEPIIELLKKKNIKNVKPFQVKSSMFLFVNSLIENPAFDSQTKENLTLRVGAFGKKCEPLKDFIEKIIKNTEIVTKIERFVRAKEEAELKKKDGKK…
	UBP15	P50101	3e-45	0	1	1	1	MNFIWKSVPLNIKNPTILECFECQNHKFNTVLLHKNRANYFFIIYKGASYFDINVEYKITINNEIIQGLYQFSQFNNHFGFILENSSSFDISLEIDIITNYNSKETTSFCGLRNLGASCYFNSLIQPLFLIKKFRNEIYQCEPKGKLLLLQRLFYNMENQECVDTSEFLTNMVKNVTLHQDVHEFSKYLFDVIEEELKKFKSVNKNIWEKLIQGQIVNYIDAECGCTSKVKENFQDIQVSIRDYFTNTQNSKLEDSLGLFTKIETLSGENKYKCDKHGLVNAKKGILFADLPPILFLLLKRFDMDFETGESYKIDDYFEFPEILDFKNFSVENSEISNYKLYSVIVHKGVPSEGHFYSYISLNNQWYKFNDNVVTKVPKEEAIFFNFGGKDPLDDREKD…
	VATA	P17255	5.32e-131	0	1	1	1	MSEINIIEKIFKELDLNEVKESEQGLIYSISGPVVIGKNMSGCAMYELVKVGAEGLTGEIIKIENDKVTIQVYEETSGLCVNDVIIRTGKPLCAELGPGMFENIYDGIQRPLKDIHEVTRSIYIPRGIDVPSLDRKREYEFIPHKKEGEYVFGGDILGETFENSLIRTKILVPPKMTGKLTFVAQRGNYTLKDVIAEVENNEIKKEIFMFHSWPVRIPRPVKEKINATSPLFTGQRILDSLFPCVQGGTTAIPGAFGCGKTVISQSLSKYSNSDAIVYVGCGERGNEMSEVLMDFPKLTVEGKSDSIMKRTVLVANTSNMPVAAREASIYTGITISEFIRDQGMNVSMMADSSSRWAEALREISGRLAEMPADSGYPAYLSAKLAFFYERAGAVTCLGS…
	VPP1	P32563	4.36e-104	0.041	1	1	1	MIRSEEMEFVTLYLSKDNARKCITELGNNEITHFKDLNDNVKSDKLLYTNELKHIEKLQSRLNFLGKEVENVELSEMKNSDLDTVEESINKYYNRMVQLKNIKKDTHSNLMKLKEDLHMVEDMERFVSDVSGDSSKISFEFITGIVDRKQKFLMKKILHQAFRRNLVVKTRDSDKHKKVIFIIFTHGKEAFDKIRMIFVSLGGRILDMEKYNEPKKNLLALTSVISRIESVEDHNKEAMKNEVEKISRLYLTLKYYIEKEYKIYRTLNKFNFDEGRDCLIGEAWIRKDDCFKLQKMSESSENSDWHFVFEKNSKVDETPPSSFKLNEYTEVFQDLINVYGVPSYREINPAIFMIFLFPMLFGVMFGDVFHGLILVFMSCFMIKHKESLYKKYKSFALLI…
	N.I.			0.038	1	1	1	MIISKIENRDYVQFNAKEQFNKITISFNEKSKIFYLDIEKHLSGDCNYNVEKFGYYFDNKSIHEISEDIEHYLVLNLKNLTTYSKILMYDPYNFCTCPTMKEVIENIKSINKKRRVNKKAWEIYYEHICEKDSYLLEKLHETEHKTTTNEDSIDMYKVYFFHKEETHDEYVRFYIESCGIYYLFELNSEEIEVETFYTLSDANIRINDKRDEDILNKLLKICKLSDIYGIETFFIPFQFICTSCKIEIPNINFILEIESDKISIKQTYGYYFYYTTNDMLLEYNHFFIEKKNFIEFKQILKKISKINNIECFFKGVEMFFRILRRHNKIETIMAKILKNKGSPLNILSVHLLLSGNIINQIEFNLLLGLEEDTNLDSIISHIIEILMTNYKIINSLHFY…
	N.I.			0	1	1	1	MTQSSVLKIYEIFRSRKIASTFFILTNRELHKVNQKMYVKILQGYVYKNDTIRIISEDEGSGIEFEVVEEEIDEEDMLYDYNDYIYTKYNLLPFLTDTLPYQNKIIDILPDSVTPKLTGRILYKTRINNTTASQYLFFILKINDELIKAIVWKENLKYSSLNVGDCVAITKFRVGKGYPAQGHIEFNEFSEMAFFNIKEISINEMYKLEDIGPETSLKIENEPEFYNISGFISYRSVLNRRHHHGYSEYYLLNVDNKQVMLFYNSDLDFYDIEAGNKIEINNLRRIQRKKSTIFVSTIFTQFKYENIAEYDEFCSSFLYETPIKRKNDEIDEDIKRKKRKDSVANMTNEDMTHSMDEGTVMLNLEIITPEPKNNDNKNLAQEIYKIKNETLSIPSNEHK…
	N.I.			0	1	1	1	MNNGYNVQQNYSQTDLTQASFIGRSEEESYLTTFKKSFYIHILAFIVFVSLMGYIYLGVITPELSKNTLNENIFLYILLLYLCIIISVWTFLSIIMMYLENYILRKDAYFGFILLKQQTLIKIIVVCGIVLQFIQNMEGNILNEVFSKLESLTNNSHVASWKSIVTLLNNFWIISAIFAGTMTIRLVFLEYIRYAINKKKDRKRLAQNNKDMDKIFLVNSVTGKSVIYKSEKWIRTVFRMLSPEGNPLTLETLKYFFSPEDSKSIMELFDLNLNNQISESQFRAVWLNVITTKEDMDMLIYNKADVKSKLSKLTLFFVIIFTVISSFIFFYTENYFSFIFTCLGFLLPMHYIFGNVPGDLFKSLVFVFITRPFDVGDLIKFDGKKYQVREIGLMYSTFK…
